# Supplementary material for: Mechanical Taming of Hardy–Cope Rearrangements
Source: ACS Cent Sci. 2026 May 7;12(6):766–76. doi: 10.1021/acscentsci.6c00254 (PMC13306599; doi:10.1021/acscentsci.6c00254)
Supplement: Supplementary file 2 [file oc6c00254_si_002.csv]

Coordinates (Angstrom) for 0000012100 ground state
Atomic number	Atomic type	X	Y	Z
1	6	0.021768	2.163152	0.503079
2	6	-0.720231	1.601886	1.64268
3	6	-1.132767	0.328643	1.744265
4	6	-0.251777	1.738643	-0.952745
5	6	-1.274945	0.745963	-1.311049
6	6	-1.573944	-0.365324	-0.61569
7	6	1.052068	1.384299	-0.279412
8	6	1.455461	0.000386	0.044064
9	6	0.600966	-0.942438	0.472834
10	6	-0.878376	-0.723594	0.686654
11	6	-2.62149	-1.335164	-1.092613
12	8	-3.587317	-1.628753	-0.119162
13	6	-4.41721	-0.550669	0.199819
14	6	2.920683	-0.288405	-0.144195
15	8	3.207761	-1.610121	0.177861
16	6	4.551879	-1.937385	0.025915
17	9	2.106645	2.151606	-0.701003
18	1	0.29544	3.218979	0.59335
19	1	-0.944807	2.298002	2.458352
20	1	-1.680392	0.020848	2.642205
21	1	-0.129397	2.56101	-1.664407
22	1	-1.832247	0.948656	-2.234047
23	1	1.017233	-1.932152	0.680965
24	1	-1.320312	-1.665048	1.04156
25	1	-3.096762	-0.953446	-2.022203
26	1	-2.146143	-2.303976	-1.331354
27	1	-4.974351	-0.186726	-0.690439
28	1	-3.853093	0.3044	0.62566
29	1	-5.143616	-0.907366	0.947789
30	1	3.515097	0.412208	0.484168
31	1	3.205555	-0.064816	-1.196685
32	1	4.89552	-1.80458	-1.022697
33	1	4.670843	-2.996942	0.304027
34	1	5.205562	-1.322475	0.681546
Coordinates (Angstrom) for 0010201000 ground state
Atomic number	Atomic type	X	Y	Z
1	6	0.575694	-0.284076	1.531202
2	6	-0.895745	-0.311541	1.532019
3	6	-1.70106	0.031149	0.511326
4	6	1.386903	0.759285	0.780238
5	6	0.761675	1.821954	-0.013645
6	6	-0.360735	1.74803	-0.734024
7	6	1.41872	-0.700369	0.329375
8	6	0.784001	-1.125089	-0.935038
9	6	-0.347076	-0.635845	-1.464937
10	6	-1.163729	0.469608	-0.838222
11	6	-3.190911	0.023789	0.660678
12	8	-3.763532	-0.718329	-0.37978
13	6	-5.155082	-0.677901	-0.390681
14	6	2.680484	-1.479135	0.668411
15	8	3.603284	-1.543809	-0.374389
16	6	4.136073	-0.310994	-0.761417
17	9	1.4545	2.970862	0.028985
18	1	1.019272	-0.567006	2.492774
19	1	-1.35911	-0.636167	2.471406
20	1	2.290824	1.105298	1.292969
21	1	-0.685863	2.641249	-1.275534
22	1	1.321341	-1.914223	-1.472773
23	1	-0.709605	-1.057917	-2.408689
24	1	-2.028111	0.659439	-1.488306
25	1	-3.479925	-0.388794	1.651248
26	1	-3.568004	1.073379	0.623143
27	1	-5.53952	0.359377	-0.50414
28	1	-5.590983	-1.104325	0.538532
29	1	-5.500684	-1.278268	-1.2477
30	1	2.410651	-2.525341	0.89417
31	1	3.145288	-1.044422	1.582055
32	1	4.594558	0.224834	0.097873
33	1	3.37549	0.353464	-1.218436
34	1	4.920592	-0.514419	-1.507828
Coordinates (Angstrom) for 0010200100 ground state
Atomic number	Atomic type	X	Y	Z
1	6	0.411129	0.749027	1.68775
2	6	-0.783748	-0.107069	1.62347
3	6	-1.413926	-0.514485	0.507952
4	6	0.646461	1.912405	0.730528
5	6	-0.314307	2.245484	-0.328163
6	6	-1.044428	1.398623	-1.058487
7	6	1.537877	0.68209	0.665712
8	6	1.535214	-0.257583	-0.473885
9	6	0.435681	-0.618659	-1.158547
10	6	-0.954624	-0.100929	-0.877787
11	6	-2.590924	-1.437823	0.570678
12	8	-3.648329	-0.903636	-0.176459
13	6	-4.746908	-1.752998	-0.270068
14	6	2.889485	-0.769233	-0.873086
15	8	3.545803	-1.304321	0.241869
16	6	4.853643	-1.700266	-0.02284
17	9	-0.431404	3.568031	-0.52208
18	1	0.755273	0.94741	2.707571
19	1	-1.178987	-0.435838	2.59213
20	1	1.102968	2.803037	1.172937
21	1	-1.73601	1.812443	-1.797536
22	1	2.531476	0.822744	1.10168
23	1	0.549472	-1.332327	-1.983663
24	1	-1.648398	-0.552752	-1.599199
25	1	-2.894208	-1.608336	1.626108
26	1	-2.302242	-2.431025	0.151589
27	1	-5.185555	-1.977627	0.726214
28	1	-5.51024	-1.247008	-0.883071
29	1	-4.484919	-2.719615	-0.753764
30	1	2.787782	-1.527953	-1.678132
31	1	3.491097	0.07108	-1.29353
32	1	5.481848	-0.852113	-0.37316
33	1	4.898486	-2.499488	-0.794079
34	1	5.281243	-2.092763	0.913987
Coordinates (Angstrom) for 0000100021 ground state
Atomic number	Atomic type	X	Y	Z
1	6	-0.815361	-1.920943	-1.374774
2	6	0.484902	-1.506478	-1.921145
3	6	1.393223	-0.722552	-1.318603
4	6	-1.666562	-0.992336	-0.507102
5	6	-1.252257	0.386474	-0.184457
6	6	0.006274	0.777793	0.079516
7	6	-1.0202	-2.218749	0.107001
8	6	0.073185	-2.143798	1.087653
9	6	1.053344	-1.236191	1.077116
10	6	1.227273	-0.12198	0.065726
11	6	-2.357701	1.402731	-0.233048
12	8	-3.430401	0.983091	0.562649
13	6	-4.538066	1.82174	0.484516
14	6	2.467373	0.698687	0.422381
15	8	2.6092	1.718095	-0.517899
16	6	3.716388	2.532329	-0.29181
17	9	1.994182	-1.287202	2.03509
18	1	-1.398255	-2.560047	-2.045639
19	1	0.716402	-1.87775	-2.925824
20	1	2.313083	-0.464629	-1.853747
21	1	-2.745852	-1.089895	-0.657164
22	1	0.195757	1.838129	0.280384
23	1	-1.721513	-3.035681	0.303138
24	1	0.092085	-2.888407	1.888755
25	1	-2.698679	1.521257	-1.288813
26	1	-1.9799	2.39339	0.097819
27	1	-5.323487	1.401357	1.133383
28	1	-4.305892	2.85166	0.832465
29	1	-4.933349	1.893002	-0.552625
30	1	3.360727	0.039708	0.429465
31	1	2.356824	1.116037	1.445236
32	1	3.735199	3.297888	-1.084143
33	1	4.666714	1.957765	-0.328774
34	1	3.661203	3.041181	0.694447
Coordinates (Angstrom) for 0010100200 ground state
Atomic number	Atomic type	X	Y	Z
1	6	-0.300668	0.648294	1.893292
2	6	1.053251	0.103501	1.706497
3	6	1.591203	-0.31856	0.548314
4	6	-1.509555	0.142237	1.11499
5	6	-1.425134	-0.945803	0.120115
6	6	-0.39614	-1.124481	-0.726961
7	6	-0.978183	1.543359	0.861886
8	6	-0.310428	1.922587	-0.389507
9	6	0.501837	1.171453	-1.13767
10	6	0.838424	-0.256574	-0.767912
11	6	2.966366	-0.909572	0.498682
12	8	3.719396	-0.264393	-0.489928
13	6	4.976402	-0.828682	-0.688076
14	6	-2.614008	-1.876535	0.11079
15	8	-3.841559	-1.206035	0.023445
16	6	-4.029318	-0.528616	-1.18459
17	9	-0.578818	3.185053	-0.755156
18	1	-0.525526	0.927368	2.927498
19	1	1.665018	0.042163	2.614599
20	1	-2.445427	0.130026	1.683051
21	1	-0.452369	-1.955875	-1.440898
22	1	-1.58561	2.356616	1.270505
23	1	0.942857	1.615558	-2.034313
24	1	1.511425	-0.639516	-1.54654
25	1	3.458913	-0.829682	1.491663
26	1	2.89115	-1.997274	0.26043
27	1	5.476773	-0.258986	-1.487715
28	1	5.604132	-0.778523	0.227738
29	1	4.908998	-1.894467	-0.998527
30	1	-2.502474	-2.613937	-0.713057
31	1	-2.65707	-2.438514	1.061479
32	1	-3.99336	-1.222524	-2.051894
33	1	-3.268266	0.261938	-1.347776
34	1	-5.026793	-0.062067	-1.147076
Coordinates (Angstrom) for 0002000110 ground state
Atomic number	Atomic type	X	Y	Z
1	6	2.382408	-0.092806	-1.101516
2	6	1.973074	-1.467674	-1.42592
3	6	1.031862	-2.163431	-0.77071
4	6	2.461271	0.437195	0.312524
5	6	2.163652	-0.374094	1.496002
6	6	1.19063	-1.293195	1.568436
7	6	1.384294	0.965884	-0.607868
8	6	-0.064186	0.727712	-0.430012
9	6	-0.587661	-0.429896	0.031641
10	6	0.267774	-1.627993	0.419289
11	6	-0.964011	1.893051	-0.7663
12	8	-1.616185	2.350867	0.387944
13	6	-2.48869	3.407598	0.139591
14	6	-2.060409	-0.609445	0.265784
15	8	-2.460205	-1.867924	-0.206019
16	6	-3.791395	-2.161968	0.07227
17	9	3.488702	1.310307	0.524013
18	1	3.168271	0.327994	-1.736579
19	1	2.479643	-1.932905	-2.278764
20	1	0.790791	-3.17777	-1.106947
21	1	2.8051	-0.169148	2.359471
22	1	1.052414	-1.835134	2.510793
23	1	1.637474	1.969669	-0.96315
24	1	-0.421707	-2.416032	0.746438
25	1	-0.367756	2.714301	-1.216924
26	1	-1.713375	1.592946	-1.533582
27	1	-2.947447	3.695464	1.099274
28	1	-1.962404	4.291511	-0.281249
29	1	-3.296042	3.121227	-0.569955
30	1	-2.259754	-0.52944	1.359727
31	1	-2.656977	0.190926	-0.211729
32	1	-4.005109	-3.165082	-0.331134
33	1	-3.996371	-2.165953	1.165139
34	1	-4.485632	-1.434512	-0.401601
Coordinates (Angstrom) for 0000120100 ground state
Atomic number	Atomic type	X	Y	Z
1	6	-0.515924	0.024674	1.79433
2	6	-0.817581	1.463519	1.828614
3	6	-0.71962	2.31532	0.794635
4	6	0.607577	-0.559677	0.945433
5	6	1.524473	0.259685	0.124129
6	6	1.114998	1.338537	-0.55865
7	6	-0.831689	-0.852333	0.578761
8	6	-1.489784	-0.327754	-0.633685
9	6	-1.262798	0.886422	-1.163053
10	6	-0.285623	1.887216	-0.590792
11	6	2.965504	-0.158297	0.129498
12	8	3.054508	-1.532092	-0.131461
13	6	4.355941	-2.020475	-0.062894
14	6	-2.480464	-1.27492	-1.267732
15	8	-3.424152	-1.775369	-0.36064
16	6	-4.27591	-0.79892	0.162085
17	9	1.992384	2.056116	-1.279072
18	1	-0.662676	-0.482927	2.752965
19	1	-1.144554	1.858935	2.797039
20	1	-0.967901	3.371277	0.947352
21	1	1.120003	-1.41327	1.398788
22	1	-1.173855	-1.857308	0.845576
23	1	-1.826498	1.185689	-2.054803
24	1	-0.253795	2.769034	-1.245481
25	1	3.538541	0.42604	-0.61637
26	1	3.408159	0.062629	1.12937
27	1	4.803086	-1.87295	0.944714
28	1	5.022587	-1.532847	-0.806606
29	1	4.320093	-3.100731	-0.278027
30	1	-2.978702	-0.774442	-2.12586
31	1	-1.949834	-2.162487	-1.656908
32	1	-4.98407	-1.308331	0.835384
33	1	-4.852402	-0.287592	-0.638903
34	1	-3.727092	-0.024047	0.73615
Coordinates (Angstrom) for 0002001010 ground state
Atomic number	Atomic type	X	Y	Z
1	6	-1.457672	-1.076151	0.831545
2	6	-0.511954	-1.438698	1.897693
3	6	0.825575	-1.441134	1.786011
4	6	-1.220988	-1.393496	-0.626312
5	6	-0.025366	-2.091358	-1.118925
6	6	1.214314	-1.959301	-0.628413
7	6	-1.2046	0.059396	-0.18134
8	6	0.048992	0.839214	-0.148254
9	6	1.278062	0.398243	0.166639
10	6	1.565206	-1.048922	0.526028
11	6	-2.416994	0.879094	-0.548129
12	8	-2.606663	1.858666	0.430284
13	6	-3.669778	2.714435	0.154327
14	6	2.445033	1.334891	0.21998
15	8	3.491017	0.826732	-0.561532
16	6	4.661978	1.574296	-0.47516
17	9	-2.339279	-1.779253	-1.313656
18	1	-2.515285	-1.157632	1.102078
19	1	-0.96054	-1.727558	2.854575
20	1	1.424851	-1.735715	2.65501
21	1	-0.218869	-2.764293	-1.960837
22	1	2.025822	-2.529157	-1.093776
23	1	-0.074053	1.904306	-0.378956
24	1	2.645328	-1.135572	0.705213
25	1	-2.250277	1.350103	-1.543083
26	1	-3.311395	0.232506	-0.641721
27	1	-3.738513	3.440387	0.980574
28	1	-3.520057	3.271098	-0.796326
29	1	-4.634742	2.16745	0.081012
30	1	2.785571	1.43881	1.277488
31	1	2.14466	2.347546	-0.124576
32	1	5.418279	1.087263	-1.111837
33	1	4.517525	2.616874	-0.832316
34	1	5.049529	1.620629	0.566229
Coordinates (Angstrom) for 0000011200 ground state
Atomic number	Atomic type	X	Y	Z
1	6	-1.288009	-1.039177	0.910633
2	6	-0.37317	-1.136071	2.058379
3	6	0.853091	-0.594695	2.136225
4	6	-0.795882	-1.037914	-0.536971
5	6	0.626148	-1.13171	-0.898336
6	6	1.662815	-0.60304	-0.224064
7	6	-1.441885	0.211212	0.051115
8	6	-0.616706	1.405895	0.321361
9	6	0.64961	1.461878	0.73953
10	6	1.471778	0.228365	1.030958
11	6	3.076213	-0.834434	-0.660008
12	8	3.744538	0.39248	-0.76355
13	6	5.100441	0.263674	-1.04914
14	6	-2.845233	0.545488	-0.425311
15	8	-3.562037	-0.62678	-0.665353
16	6	-4.86326	-0.403545	-1.11013
17	9	-1.274526	2.559342	0.089142
18	1	-2.235368	-1.571928	1.032745
19	1	-0.74383	-1.716997	2.910486
20	1	1.440838	-0.748612	3.048473
21	1	-1.471757	-1.570608	-1.211939
22	1	0.841166	-1.709703	-1.805469
23	1	1.099138	2.45089	0.865055
24	1	2.464575	0.57046	1.352572
25	1	3.098829	-1.383371	-1.626041
26	1	3.593073	-1.477973	0.091074
27	1	5.637326	-0.314642	-0.265356
28	1	5.274651	-0.240239	-2.024491
29	1	5.530677	1.277185	-1.096604
30	1	-2.781871	1.159936	-1.348328
31	1	-3.355221	1.16436	0.343239
32	1	-5.334771	-1.386749	-1.267621
33	1	-5.461582	0.164285	-0.366258
34	1	-4.880851	0.158479	-2.068039
Coordinates (Angstrom) for 0001002010 ground state
Atomic number	Atomic type	X	Y	Z
1	6	-0.860932	0.329624	1.214119
2	6	0.061529	-0.578901	1.912115
3	6	1.049689	-1.281725	1.336262
4	6	-1.432717	0.051331	-0.19185
5	6	-1.045663	-1.165499	-0.935559
6	6	0.158249	-1.756587	-0.936399
7	6	-0.443633	1.181649	0.039619
8	6	0.921078	1.18888	-0.50264
9	6	1.7448	0.134211	-0.608052
10	6	1.346944	-1.256239	-0.147751
11	6	-2.871594	0.458233	-0.394062
12	8	-3.694332	-0.555902	0.1017
13	6	-5.050996	-0.311825	-0.095701
14	6	3.118652	0.271099	-1.210176
15	8	4.13013	-0.263944	-0.401747
16	6	4.335997	0.438449	0.789401
17	9	-0.982852	2.439435	0.026683
18	1	-1.583392	0.84222	1.85723
19	1	-0.091766	-0.675829	2.99253
20	1	1.672817	-1.928119	1.964506
21	1	-1.854317	-1.623951	-1.515511
22	1	0.292909	-2.665133	-1.534153
23	1	1.256228	2.178069	-0.836202
24	1	2.2036	-1.919598	-0.331838
25	1	-3.056151	0.613627	-1.481055
26	1	-3.079935	1.422048	0.110592
27	1	-5.382613	0.621324	0.409245
28	1	-5.305511	-0.225345	-1.174432
29	1	-5.609245	-1.16069	0.330972
30	1	3.321769	1.336624	-1.452038
31	1	3.165402	-0.302835	-2.153577
32	1	3.439258	0.432121	1.442544
33	1	5.167403	-0.053654	1.319206
34	1	4.614409	1.496779	0.596249
Coordinates (Angstrom) for 0000001102 ground state
Atomic number	Atomic type	X	Y	Z
1	6	-0.38232	-1.69123	-0.566667
2	6	-1.659144	-1.593099	-1.288655
3	6	-2.62797	-0.696263	-1.057041
4	6	-0.244588	-1.388415	0.925071
5	6	-1.379884	-0.975104	1.763304
6	6	-2.40672	-0.206049	1.37576
7	6	0.437831	-0.486318	-0.101191
8	6	-0.04798	0.904153	-0.336371
9	6	-1.340909	1.273381	-0.292148
10	6	-2.514318	0.376932	-0.00782
11	6	1.94654	-0.669055	-0.204102
12	8	2.30025	-2.000741	0.025922
13	6	3.673852	-2.224036	-0.012396
14	6	0.958427	1.979314	-0.656772
15	8	1.785526	2.230399	0.448261
16	6	2.770711	3.180237	0.189893
17	9	-3.659866	1.154958	-0.061162
18	1	0.252369	-2.523212	-0.883261
19	1	-1.820221	-2.340407	-2.073333
20	1	-3.559483	-0.697835	-1.632416
21	1	0.463947	-2.055915	1.4226
22	1	-1.374062	-1.354086	2.79101
23	1	-3.222813	0.047331	2.060226
24	1	-1.615245	2.319444	-0.467852
25	1	2.440102	-0.000605	0.527502
26	1	2.285851	-0.363795	-1.218224
27	1	3.844313	-3.29354	0.190417
28	1	4.104821	-1.977357	-1.006504
29	1	4.21059	-1.624653	0.753392
30	1	1.577527	1.689483	-1.534942
31	1	0.416185	2.903082	-0.946765
32	1	2.334231	4.160433	-0.099386
33	1	3.456776	2.857852	-0.623996
34	1	3.356523	3.315193	1.113334
Coordinates (Angstrom) for 0000010102 ground state
Atomic number	Atomic type	X	Y	Z
1	6	0.476063	2.534283	-0.351421
2	6	0.04743	2.503045	1.05532
3	6	-0.362123	1.41645	1.724849
4	6	-0.183646	1.661051	-1.417653
5	6	-1.289116	0.735974	-1.119718
6	6	-1.440164	-0.003934	-0.009692
7	6	1.255146	1.395029	-1.000496
8	6	1.659166	0.177219	-0.27053
9	6	0.921846	-0.436524	0.665618
10	6	-0.430548	0.036913	1.122859
11	6	-2.613004	-0.918021	0.188303
12	8	-3.469259	-0.871061	-0.908165
13	6	-4.575685	-1.705115	-0.781633
14	6	3.006065	-0.36123	-0.666543
15	8	3.329736	-1.506222	0.048508
16	6	4.569466	-2.043457	-0.284805
17	9	-0.855862	-0.830154	2.124728
18	1	0.767867	3.527692	-0.706346
19	1	0.061239	3.462872	1.582859
20	1	-0.672216	1.482698	2.772932
21	1	-0.276766	2.153124	-2.390987
22	1	-2.067645	0.645551	-1.882164
23	1	1.998438	1.735511	-1.731031
24	1	1.303525	-1.338499	1.151269
25	1	-2.242163	-1.952844	0.359963
26	1	-3.145904	-0.63107	1.121907
27	1	-5.183827	-1.594659	-1.694026
28	1	-5.201163	-1.435204	0.096715
29	1	-4.28193	-2.772072	-0.677665
30	1	3.771947	0.434407	-0.507266
31	1	3.002445	-0.567625	-1.76302
32	1	5.398154	-1.329452	-0.08732
33	1	4.619187	-2.340716	-1.354696
34	1	4.722387	-2.940175	0.336823
Coordinates (Angstrom) for 0000001102 ground state
Atomic number	Atomic type	X	Y	Z
1	6	0.24455	-1.388156	0.925265
2	6	1.379933	-0.974878	1.763355
3	6	2.406792	-0.205877	1.375707
4	6	0.382274	-1.691231	-0.566537
5	6	1.659218	-1.593379	-1.288326
6	6	2.62805	-0.696508	-1.05681
7	6	-0.437841	-0.486336	-0.101213
8	6	0.047932	0.904151	-0.336517
9	6	1.340841	1.273404	-0.292311
10	6	2.51426	0.377009	-0.007935
11	6	-1.946557	-0.669118	-0.204208
12	8	-2.30023	-2.000838	0.025656
13	6	-3.673867	-2.224066	-0.012329
14	6	-0.958462	1.979359	-0.656809
15	8	-1.785574	2.230324	0.448238
16	6	-2.770691	3.180271	0.189967
17	9	3.6598	1.155082	-0.061438
18	1	-0.46399	-2.05562	1.422834
19	1	1.374284	-1.353955	2.79103
20	1	3.223045	0.047338	2.060045
21	1	-0.252403	-2.523303	-0.882929
22	1	1.820543	-2.341097	-2.072564
23	1	3.559792	-0.698472	-1.631815
24	1	1.615157	2.319485	-0.467938
25	1	-2.285768	-0.363937	-1.21838
26	1	-2.440215	-0.000692	0.527347
27	1	-4.105126	-1.977184	-1.006258
28	1	-4.210343	-1.624833	0.753757
29	1	-3.844277	-3.293613	0.190313
30	1	-1.577522	1.68964	-1.535044
31	1	-0.416167	2.903134	-0.946686
32	1	-3.45663	2.858111	-0.624114
33	1	-3.356632	3.314977	1.113363
34	1	-2.334118	4.160526	-0.098966
Coordinates (Angstrom) for 0000002011 ground state
Atomic number	Atomic type	X	Y	Z
1	6	2.676248	-0.86759	-0.506495
2	6	1.641361	-1.575534	-1.271272
3	6	0.316698	-1.443149	-1.10727
4	6	2.523405	-0.547365	0.990026
5	6	1.33175	-0.923146	1.763914
6	6	0.068119	-0.920893	1.314113
7	6	2.498227	0.556214	-0.03934
8	6	1.297871	1.345665	-0.322331
9	6	0.019267	0.927089	-0.36075
10	6	-0.361318	-0.536284	-0.092264
11	6	-1.039616	1.948917	-0.671
12	8	-1.849998	2.174142	0.452863
13	6	-2.893434	3.06316	0.20586
14	6	-1.872922	-0.753232	-0.2052
15	8	-2.14922	-2.096019	0.05782
16	6	-3.505689	-2.402576	0.008546
17	9	3.632532	1.313761	-0.087794
18	1	3.710371	-1.078027	-0.79621
19	1	2.003129	-2.272603	-2.035124
20	1	-0.348389	-2.052113	-1.728769
21	1	3.472854	-0.580056	1.533292
22	1	1.512541	-1.22664	2.800831
23	1	-0.730007	-1.235723	1.993993
24	1	1.517385	2.402919	-0.508738
25	1	-0.549944	2.894667	-0.985147
26	1	-1.666473	1.619087	-1.528614
27	1	-3.460773	3.182021	1.142924
28	1	-2.520443	4.060724	-0.111622
29	1	-3.581849	2.688103	-0.58295
30	1	-2.21531	-0.488209	-1.229268
31	1	-2.398265	-0.090003	0.508722
32	1	-3.937964	-2.211135	-0.997682
33	1	-3.615625	-3.474257	0.24067
34	1	-4.090077	-1.81525	0.74915
Coordinates (Angstrom) for 0000011002 ground state
Atomic number	Atomic type	X	Y	Z
1	6	-1.213932	-0.965004	-1.454929
2	6	-0.287109	-2.106201	-1.405597
3	6	0.727604	-2.257892	-0.543466
4	6	-0.768393	0.461125	-1.14516
5	6	0.615281	0.804596	-0.783484
6	6	1.464053	0.070462	-0.046281
7	6	-1.73502	-0.255048	-0.206047
8	6	-1.302488	-0.655953	1.147053
9	6	-0.088884	-1.098107	1.500828
10	6	1.059462	-1.268328	0.542375
11	6	2.8617	0.52529	0.254973
12	8	3.120842	1.756411	-0.339699
13	6	4.402463	2.234857	-0.085574
14	6	-3.173434	0.192854	-0.276486
15	8	-3.348194	1.308071	0.542851
16	6	-4.666927	1.74984	0.610453
17	9	2.132963	-1.782884	1.261419
18	1	-1.954264	-1.03486	-2.259071
19	1	-0.446767	-2.885466	-2.158605
20	1	1.377561	-3.138114	-0.585981
21	1	-1.256604	1.220223	-1.765007
22	1	0.991752	1.759549	-1.159999
23	1	-2.060522	-0.541444	1.929186
24	1	0.132443	-1.35688	2.541572
25	1	3.58084	-0.246742	-0.098588
26	1	2.997531	0.579629	1.35804
27	1	4.504243	3.205692	-0.596955
28	1	5.186425	1.547023	-0.470077
29	1	4.581757	2.385343	1.000998
30	1	-3.837949	-0.639148	0.051007
31	1	-3.446877	0.431188	-1.328202
32	1	-5.05325	2.058063	-0.385394
33	1	-4.693478	2.622456	1.282702
34	1	-5.346935	0.968637	1.014437
Coordinates (Angstrom) for 0002000101 ground state
Atomic number	Atomic type	X	Y	Z
1	6	1.413414	-1.861919	-0.714309
2	6	0.155958	-2.28526	-1.345484
3	6	-1.043594	-1.715177	-1.15697
4	6	1.47565	-1.341137	0.705456
5	6	0.297658	-1.233799	1.572721
6	6	-0.934413	-0.874944	1.183186
7	6	1.742739	-0.390878	-0.438451
8	6	0.839508	0.723706	-0.780782
9	6	-0.500418	0.679567	-0.686054
10	6	-1.305551	-0.528948	-0.247637
11	6	1.542622	1.981358	-1.233261
12	8	2.570845	2.37996	-0.369734
13	6	2.12675	2.750352	0.90317
14	6	-2.794334	-0.201247	-0.324364
15	8	-3.079822	0.87953	0.505193
16	6	-4.421457	1.254741	0.499781
17	9	2.591403	-1.718969	1.392336
18	1	2.295127	-2.457376	-0.970282
19	1	0.224341	-3.143579	-2.022793
20	1	-1.90759	-2.13438	-1.688305
21	1	0.494545	-1.465848	2.624656
22	1	-1.72574	-0.79654	1.936378
23	1	2.807641	-0.152468	-0.5275
24	1	-1.070879	1.590883	-0.90154
25	1	0.796595	2.793667	-1.369647
26	1	2.033039	1.806626	-2.208076
27	1	3.010903	3.069754	1.477754
28	1	1.40735	3.595839	0.854809
29	1	1.634011	1.912494	1.437937
30	1	-3.380765	-1.097321	-0.020901
31	1	-3.06213	0.028922	-1.379824
32	1	-4.760506	1.562585	-0.512579
33	1	-5.082138	0.432302	0.848574
34	1	-4.531803	2.110745	1.184632
Coordinates (Angstrom) for 0001000012 ground state
Atomic number	Atomic type	X	Y	Z
1	6	1.437385	0.436792	1.142514
2	6	0.582413	1.513815	1.661386
3	6	-0.571062	1.934039	1.122165
4	6	1.66883	0.194752	-0.347626
5	6	1.015258	1.036738	-1.366937
6	6	-0.218316	1.555553	-1.306374
7	6	0.861076	-0.806941	0.467679
8	6	-0.582367	-1.026979	0.289601
9	6	-1.515175	-0.098056	0.02481
10	6	-1.156669	1.366468	-0.14432
11	6	3.068037	-0.224992	-0.75649
12	8	3.659293	-1.017729	0.223996
13	6	4.945799	-1.445428	-0.095844
14	6	-2.968754	-0.439442	-0.123139
15	8	-3.177788	-1.804084	0.052819
16	6	-4.511809	-2.179635	-0.069229
17	9	-2.316731	2.08083	-0.42568
18	1	2.324338	0.22187	1.745067
19	1	0.925961	1.994947	2.583662
20	1	-1.153099	2.737984	1.584689
21	1	1.611246	1.245826	-2.264224
22	1	-0.610198	2.167892	-2.125124
23	1	1.429795	-1.7113	0.702168
24	1	-0.932745	-2.057416	0.395836
25	1	3.679958	0.687282	-0.939396
26	1	3.00956	-0.778933	-1.720628
27	1	4.957692	-2.06221	-1.019625
28	1	5.640293	-0.590827	-0.242129
29	1	5.311583	-2.058532	0.743172
30	1	-3.321842	-0.109324	-1.125463
31	1	-3.559051	0.151408	0.612263
32	1	-5.154967	-1.679854	0.687131
33	1	-4.919799	-1.942639	-1.075693
34	1	-4.568078	-3.269248	0.085732
Coordinates (Angstrom) for 0001100020 ground state
Atomic number	Atomic type	X	Y	Z
1	6	0.501594	-1.599591	-0.707891
2	6	1.654059	-1.385816	-1.594445
3	6	2.535756	-0.376864	-1.51888
4	6	-0.393971	-0.472033	-0.176166
5	6	-0.108868	0.950647	-0.520092
6	6	1.126391	1.473057	-0.652211
7	6	0.512521	-1.244347	0.775478
8	6	1.682019	-0.675945	1.464081
9	6	2.540177	0.182167	0.905942
10	6	2.427571	0.726107	-0.491348
11	6	-1.871435	-0.831096	-0.085934
12	8	-2.033737	-2.176748	0.253494
13	6	-3.36557	-2.556665	0.391435
14	6	-1.272393	1.88273	-0.742913
15	8	-1.967393	2.104757	0.455832
16	6	-3.087977	2.915725	0.296646
17	9	3.591061	0.63475	1.600182
18	1	-0.06651	-2.509789	-0.919084
19	1	1.797751	-2.142945	-2.373811
20	1	3.366449	-0.333446	-2.23151
21	1	1.204268	2.538346	-0.897981
22	1	-0.045136	-1.965103	1.37938
23	1	1.869458	-0.990574	2.494966
24	1	3.26001	1.430937	-0.624049
25	1	-2.360204	-0.634315	-1.065503
26	1	-2.355065	-0.177644	0.665851
27	1	-3.932725	-2.426513	-0.555392
28	1	-3.38214	-3.622967	0.668703
29	1	-3.881109	-1.973104	1.183684
30	1	-0.891959	2.844079	-1.146776
31	1	-1.964824	1.472379	-1.511208
32	1	-2.819389	3.920061	-0.096412
33	1	-3.83297	2.465816	-0.39599
34	1	-3.555651	3.03951	1.286684
Coordinates (Angstrom) for 0001002001 ground state
Atomic number	Atomic type	X	Y	Z
1	6	-1.245979	0.90076	1.008621
2	6	-0.189299	0.724692	2.013814
3	6	1.073322	0.344946	1.767905
4	6	-1.411207	-0.020472	-0.215158
5	6	-0.467293	-1.130654	-0.457204
6	6	0.850176	-1.143925	-0.209047
7	6	-0.975164	1.428029	-0.379829
8	6	0.362021	1.811212	-0.85003
9	6	1.516743	1.213178	-0.527283
10	6	1.624781	0.012788	0.393761
11	6	-2.836567	-0.334265	-0.59612
12	8	-3.297681	-1.371753	0.21829
13	6	-4.588871	-1.786925	-0.096186
14	6	3.090527	-0.377886	0.55712
15	8	3.634475	-0.686673	-0.686462
16	6	4.975002	-1.061455	-0.637497
17	9	-1.93375	2.274824	-0.864918
18	1	-2.208478	1.244692	1.400252
19	1	-0.479352	0.926981	3.050569
20	1	1.763752	0.255434	2.616377
21	1	-0.923693	-2.034418	-0.875909
22	1	1.426986	-2.037016	-0.472985
23	1	0.361586	2.66861	-1.531194
24	1	2.445014	1.5813	-0.977287
25	1	-2.868507	-0.636212	-1.667234
26	1	-3.47515	0.565128	-0.493919
27	1	-5.327976	-0.963643	0.012748
28	1	-4.859046	-2.597104	0.600261
29	1	-4.660031	-2.173928	-1.135998
30	1	3.159891	-1.248973	1.246403
31	1	3.64221	0.464896	1.031142
32	1	5.128097	-1.969555	-0.015656
33	1	5.298659	-1.280502	-1.667706
34	1	5.616291	-0.251831	-0.227427
Coordinates (Angstrom) for 0000200110 ground state
Atomic number	Atomic type	X	Y	Z
1	6	-1.780648	-0.597886	1.665713
2	6	-1.271665	-1.950561	1.38738
3	6	-0.546198	-2.299234	0.313794
4	6	-2.280391	0.338797	0.572382
5	6	-2.278062	-0.034026	-0.845169
6	6	-1.361048	-0.763208	-1.487436
7	6	-0.990017	0.656771	1.319612
8	6	0.351236	0.653847	0.693176
9	6	0.747332	-0.227672	-0.25364
10	6	-0.152899	-1.334225	-0.779207
11	6	1.280688	1.775238	1.134093
12	8	1.684456	2.63166	0.100542
13	6	0.632224	3.322396	-0.504238
14	6	2.108693	-0.186657	-0.908752
15	8	2.719275	-1.451011	-0.949555
16	6	3.139401	-1.909074	0.30139
17	9	-3.335795	0.451524	-1.511362
18	1	-2.349188	-0.517945	2.597766
19	1	-1.518196	-2.716437	2.131012
20	1	-0.221054	-3.340688	0.210505
21	1	-3.143335	0.956762	0.838502
22	1	-1.502615	-0.948819	-2.55619
23	1	-1.117061	1.459472	2.053722
24	1	0.434402	-1.896193	-1.517186
25	1	0.791483	2.360898	1.94174
26	1	2.212355	1.361895	1.556602
27	1	-0.096026	2.636101	-0.984345
28	1	0.083924	3.956066	0.226597
29	1	1.068194	3.974786	-1.277641
30	1	2.776601	0.557963	-0.439067
31	1	1.986772	0.119368	-1.963715
32	1	3.616993	-2.890719	0.150161
33	1	3.882069	-1.220483	0.759169
34	1	2.295112	-2.027978	1.01214
Coordinates (Angstrom) for 0001021000 ground state
Atomic number	Atomic type	X	Y	Z
1	6	-0.137579	-0.052098	1.459164
2	6	-1.492124	-0.105038	2.032154
3	6	-2.627605	-0.371656	1.369112
4	6	0.179173	0.492414	0.069791
5	6	-0.898388	0.990891	-0.813864
6	6	-2.141425	0.509768	-0.890745
7	6	0.353162	-1.005845	0.365275
8	6	-0.552841	-2.001138	-0.251623
9	6	-1.872274	-1.892738	-0.461613
10	6	-2.675824	-0.661356	-0.114376
11	6	1.428303	1.334974	-0.068622
12	8	1.115816	2.654627	0.269134
13	6	2.173958	3.538055	0.078813
14	6	1.757479	-1.543128	0.524592
15	8	2.389632	-1.546844	-0.721523
16	6	3.667273	-2.101165	-0.69549
17	9	-3.024004	1.076975	-1.72273
18	1	0.634626	0.189526	2.197786
19	1	-1.557271	0.10306	3.10597
20	1	-3.575243	-0.373406	1.918693
21	1	-0.659834	1.863405	-1.428329
22	1	-0.060177	-2.926013	-0.573412
23	1	-2.399985	-2.72906	-0.933029
24	1	-3.719856	-0.804654	-0.425319
25	1	1.794658	1.269699	-1.115818
26	1	2.24402	0.96109	0.58037
27	1	3.053391	3.276066	0.707286
28	1	1.826244	4.544155	0.364001
29	1	2.50842	3.564165	-0.981026
30	1	2.341249	-0.949342	1.25763
31	1	1.700672	-2.575913	0.935512
32	1	3.652502	-3.161693	-0.363661
33	1	4.348757	-1.540347	-0.019266
34	1	4.072548	-2.05742	-1.719117
Coordinates (Angstrom) for 0201001000 ground state
Atomic number	Atomic type	X	Y	Z
1	6	0.484222	0.206687	1.01484
2	6	1.928974	0.357189	1.227682
3	6	2.916236	0.08098	0.372649
4	6	-0.127612	-0.948786	0.231556
5	6	0.714112	-1.957275	-0.452013
6	6	1.929617	-1.776914	-0.988401
7	6	-0.207321	0.491016	-0.312262
8	6	0.577111	0.907345	-1.49659
9	6	1.821985	0.533101	-1.825972
10	6	2.643658	-0.446033	-1.020322
11	6	-1.383587	-1.556308	0.815519
12	8	-2.287794	-1.811596	-0.217943
13	6	-3.450097	-2.452717	0.205495
14	6	-1.538612	1.205785	-0.243581
15	8	-1.297793	2.579983	-0.164512
16	6	-2.458966	3.346889	-0.1879
17	9	2.219017	0.829785	2.449637
18	1	-0.086262	0.519024	1.895851
19	1	3.945849	0.253966	0.699021
20	1	0.264248	-2.95455	-0.517943
21	1	2.423515	-2.634323	-1.459671
22	1	0.067825	1.62972	-2.143159
23	1	2.2678	0.948055	-2.737045
24	1	3.612883	-0.583159	-1.520092
25	1	-1.839006	-0.89521	1.581274
26	1	-1.112075	-2.499566	1.33958
27	1	-3.234156	-3.440983	0.665324
28	1	-4.088642	-2.606906	-0.679026
29	1	-4.01165	-1.844681	0.947732
30	1	-2.136592	0.874534	0.627654
31	1	-2.129317	0.957368	-1.151751
32	1	-3.127676	3.115476	0.669979
33	1	-3.039367	3.194022	-1.12364
34	1	-2.162155	4.406291	-0.125395
Coordinates (Angstrom) for 0201001000 ground state
Atomic number	Atomic type	X	Y	Z
1	6	0.484291	0.206273	1.014864
2	6	1.928937	0.357173	1.227686
3	6	2.916201	0.081244	0.372575
4	6	-0.1276	-0.949043	0.231523
5	6	0.714307	-1.957375	-0.451925
6	6	1.929901	-1.776986	-0.988098
7	6	-0.207248	0.490971	-0.312022
8	6	0.576964	0.907062	-1.496545
9	6	1.821767	0.532776	-1.826103
10	6	2.643787	-0.445972	-1.020358
11	6	-1.383653	-1.556449	0.815421
12	8	-2.287992	-1.811473	-0.21798
13	6	-3.450503	-2.452104	0.205563
14	6	-1.538528	1.205755	-0.243205
15	8	-1.297642	2.579966	-0.164888
16	6	-2.458809	3.346862	-0.188094
17	9	2.219062	0.830172	2.449516
18	1	-0.086107	0.518553	1.895976
19	1	3.945769	0.255087	0.698647
20	1	0.264847	-2.95486	-0.517604
21	1	2.424089	-2.634446	-1.458962
22	1	0.06739	1.628829	-2.143563
23	1	2.267229	0.947217	-2.737587
24	1	3.613005	-0.583041	-1.520108
25	1	-1.112342	-2.499815	1.339395
26	1	-1.838899	-0.895364	1.581289
27	1	-4.089096	-2.606331	-0.678918
28	1	-3.234896	-3.440332	0.66561
29	1	-4.011892	-1.843709	0.947614
30	1	-2.129505	0.956944	-1.151064
31	1	-2.136197	0.874904	0.628394
32	1	-3.03976	3.193399	-1.123383
33	1	-2.162001	4.406317	-0.126477
34	1	-3.126988	3.116034	0.670344
Coordinates (Angstrom) for 0011002000 ground state
Atomic number	Atomic type	X	Y	Z
1	6	0.717755	0.136212	-1.098633
2	6	-0.619278	-0.460976	-1.223608
3	6	-1.588166	-0.445765	-0.291666
4	6	1.538743	0.141548	0.207102
5	6	0.986873	-0.450171	1.443368
6	6	-0.29432	-0.428756	1.838789
7	6	0.980035	1.432415	-0.368589
8	6	-0.086224	2.213897	0.273003
9	6	-1.159691	1.708509	0.895252
10	6	-1.411053	0.227105	1.059411
11	6	-2.897646	-1.134947	-0.518635
12	8	-3.947231	-0.242919	-0.263547
13	6	-5.206314	-0.832555	-0.332505
14	6	3.021921	-0.075213	0.036206
15	8	3.262453	-1.447562	-0.070294
16	6	4.614919	-1.764301	-0.16552
17	9	1.901118	2.248332	-0.966672
18	1	1.353307	0.02783	-1.983197
19	1	-0.823235	-0.964973	-2.175933
20	1	1.718811	-0.976277	2.066316
21	1	-0.556243	-0.920219	2.782749
22	1	0.043404	3.29768	0.185257
23	1	-1.899807	2.401099	1.310427
24	1	-2.352228	0.105705	1.612386
25	1	-2.976816	-2.010983	0.168018
26	1	-2.952831	-1.530324	-1.555668
27	1	-5.953322	-0.054597	-0.106114
28	1	-5.318786	-1.659154	0.402927
29	1	-5.418818	-1.243263	-1.343195
30	1	3.395575	0.464255	-0.856108
31	1	3.555115	0.346154	0.918184
32	1	5.087503	-1.303007	-1.059777
33	1	4.697146	-2.860015	-0.249578
34	1	5.184069	-1.433061	0.730241
Coordinates (Angstrom) for 0002100100 ground state
Atomic number	Atomic type	X	Y	Z
1	6	-0.57995	1.459074	1.484231
2	6	-0.49995	2.705843	0.707709
3	6	-0.326693	2.778787	-0.621012
4	6	0.233119	0.227094	1.157119
5	6	1.216472	0.161371	0.056821
6	6	1.042374	0.755424	-1.13504
7	6	-1.259812	0.188144	0.952278
8	6	-1.897119	0.101236	-0.375575
9	6	-1.42164	0.700732	-1.480499
10	6	-0.179028	1.564018	-1.51319
11	6	2.456703	-0.632867	0.368322
12	8	3.319943	-0.647108	-0.721663
13	6	4.490895	-1.363046	-0.490644
14	6	-3.149139	-0.740974	-0.414918
15	8	-2.981891	-2.003939	0.168573
16	6	-2.07323	-2.823001	-0.507116
17	9	0.647095	-0.462285	2.266915
18	1	-0.704001	1.585191	2.564302
19	1	-0.594061	3.634924	1.280688
20	1	-0.281804	3.766234	-1.094093
21	1	1.842492	0.638866	-1.871507
22	1	-1.756904	-0.402814	1.728533
23	1	-1.958609	0.550603	-2.425433
24	1	-0.040515	1.916273	-2.545129
25	1	2.165095	-1.667342	0.65792
26	1	2.953925	-0.198291	1.264198
27	1	5.079441	-0.936227	0.349952
28	1	4.285846	-2.430457	-0.258393
29	1	5.099365	-1.312738	-1.407931
30	1	-3.948425	-0.253371	0.172098
31	1	-3.504859	-0.828858	-1.464076
32	1	-1.049505	-2.394954	-0.522019
33	1	-2.385453	-2.99965	-1.558898
34	1	-2.048305	-3.789465	0.021366
Coordinates (Angstrom) for 0000020110 ground state
Atomic number	Atomic type	X	Y	Z
1	6	-2.201659	-1.346257	-1.175628
2	6	-2.337791	0.002676	-1.747069
3	6	-1.797698	1.122315	-1.243045
4	6	-2.166304	-1.610473	0.324766
5	6	-2.285143	-0.549715	1.336816
6	6	-1.748884	0.666905	1.201954
7	6	-0.908195	-1.816158	-0.510537
8	6	0.311288	-0.985586	-0.393744
9	6	0.312522	0.34427	-0.151399
10	6	-0.965359	1.149881	0.01644
11	6	1.620748	-1.727638	-0.520792
12	8	2.323308	-1.683019	0.692429
13	6	3.562727	-2.314624	0.629928
14	6	1.574273	1.136379	0.037018
15	8	1.464698	2.356382	-0.645246
16	6	2.537532	3.21309	-0.417702
17	9	-1.888944	1.570001	2.180582
18	1	-2.708038	-2.126305	-1.753257
19	1	-2.927032	0.074705	-2.668139
20	1	-1.951185	2.073142	-1.764094
21	1	-2.653888	-2.545365	0.618726
22	1	-2.832207	-0.774093	2.257
23	1	-0.687069	-2.871105	-0.701528
24	1	-0.680898	2.189371	0.221562
25	1	1.433012	-2.782674	-0.812083
26	1	2.237753	-1.283695	-1.334745
27	1	4.033202	-2.227713	1.622627
28	1	3.468399	-3.39254	0.375235
29	1	4.23126	-1.843329	-0.123906
30	1	1.720255	1.319062	1.126945
31	1	2.468828	0.580528	-0.302831
32	1	2.640774	3.472153	0.658462
33	1	2.354793	4.138165	-0.988146
34	1	3.500145	2.772398	-0.756567
Coordinates (Angstrom) for 0001102000 ground state
Atomic number	Atomic type	X	Y	Z
1	6	1.34294	1.042225	0.736635
2	6	1.932892	0.181623	1.772948
3	6	2.131243	-1.14007	1.663816
4	6	0.163829	0.636019	-0.173647
5	6	-0.430992	-0.731059	-0.090262
6	6	0.25422	-1.853791	0.18549
7	6	1.567972	0.842869	-0.741737
8	6	2.393867	-0.241302	-1.290155
9	6	2.505494	-1.475442	-0.781199
10	6	1.741029	-1.937683	0.43892
11	6	-0.785985	1.788708	-0.417567
12	8	-1.533299	2.031189	0.742874
13	6	-2.428524	3.089731	0.605624
14	6	-1.917677	-0.826284	-0.337414
15	8	-2.381175	-2.126335	-0.153581
16	6	-3.75109	-2.255195	-0.354992
17	9	1.753383	1.996433	-1.455875
18	1	1.291156	2.102133	1.004509
19	1	2.229478	0.686912	2.698594
20	1	2.58737	-1.678927	2.501876
21	1	-0.318552	-2.784417	0.218518
22	1	2.961954	0.044317	-2.181638
23	1	3.169481	-2.190201	-1.280322
24	1	1.992119	-2.992037	0.622184
25	1	-0.211096	2.690925	-0.698338
26	1	-1.45729	1.567551	-1.273979
27	1	-1.909136	4.038947	0.352265
28	1	-2.946967	3.216759	1.569536
29	1	-3.187352	2.894074	-0.18303
30	1	-2.441219	-0.121469	0.342145
31	1	-2.140219	-0.490553	-1.376806
32	1	-4.046201	-1.987803	-1.393211
33	1	-4.335128	-1.616019	0.342007
34	1	-4.018342	-3.309009	-0.174536
Coordinates (Angstrom) for 0000100210 ground state
Atomic number	Atomic type	X	Y	Z
1	6	-0.481218	-2.402438	0.346979
2	6	0.304276	-2.717089	-0.857298
3	6	0.989661	-1.829887	-1.596145
4	6	-1.290518	-1.116283	0.490194
5	6	-1.365774	-0.09344	-0.573169
6	6	-0.334303	0.263197	-1.358659
7	6	-0.055702	-1.331657	1.345133
8	6	1.168104	-0.537434	1.18253
9	6	1.712652	-0.079189	0.047501
10	6	1.043783	-0.351522	-1.289464
11	6	-2.721873	0.522416	-0.761845
12	8	-3.189765	1.02306	0.459048
13	6	-4.48894	1.518812	0.393606
14	6	2.962957	0.755993	0.023851
15	8	2.781878	1.969271	-0.660621
16	6	1.936786	2.86682	-0.001495
17	9	1.758819	-0.277555	2.363325
18	1	-0.949513	-3.273845	0.815634
19	1	0.318394	-3.77152	-1.154755
20	1	1.539403	-2.188505	-2.473726
21	1	-2.226007	-1.225238	1.047101
22	1	-0.49686	1.044671	-2.110683
23	1	-0.250775	-1.566654	2.395729
24	1	1.663172	0.144004	-2.049911
25	1	-2.672285	1.324152	-1.529112
26	1	-3.428638	-0.250948	-1.14549
27	1	-4.762593	1.875363	1.399789
28	1	-4.574666	2.368217	-0.318148
29	1	-5.216585	0.737553	0.082405
30	1	3.754829	0.223385	-0.532908
31	1	3.329997	0.931094	1.053707
32	1	1.886108	3.780163	-0.616193
33	1	2.329135	3.135071	1.002767
34	1	0.911273	2.462581	0.126145
Coordinates (Angstrom) for 0001201000 ground state
Atomic number	Atomic type	X	Y	Z
1	6	-0.316301	-0.531698	1.290652
2	6	-1.601382	-1.124273	1.694968
3	6	-2.699466	-1.230284	0.931342
4	6	-0.1788	0.699409	0.392464
5	6	-1.384181	1.323777	-0.205938
6	6	-2.527037	0.746881	-0.58593
7	6	0.288615	-0.679042	-0.103625
8	6	-0.438843	-1.418073	-1.16059
9	6	-1.763922	-1.479065	-1.353488
10	6	-2.766467	-0.741816	-0.497394
11	6	0.883848	1.705376	0.778126
12	8	1.605345	2.068793	-0.361076
13	6	2.503773	3.109642	-0.139659
14	6	1.77889	-0.933932	-0.177746
15	8	1.996123	-2.303284	0.003899
16	6	3.329211	-2.673989	-0.144046
17	9	-1.274512	2.656535	-0.345137
18	1	0.438652	-0.5587	2.083842
19	1	-1.636507	-1.514471	2.718129
20	1	-3.593564	-1.701396	1.355154
21	1	-3.302868	1.398097	-0.999392
22	1	0.206154	-2.001393	-1.826119
23	1	-2.145022	-2.091359	-2.178568
24	1	-3.774641	-0.942757	-0.886299
25	1	1.559192	1.279975	1.548942
26	1	0.399855	2.591418	1.235425
27	1	3.02091	3.312976	-1.091063
28	1	3.263933	2.846281	0.628253
29	1	1.98773	4.036413	0.189729
30	1	2.156214	-0.59952	-1.167773
31	1	2.334003	-0.35678	0.586259
32	1	3.986304	-2.169559	0.597998
33	1	3.716818	-2.436686	-1.158565
34	1	3.394072	-3.762902	0.01288
Coordinates (Angstrom) for 0012000100 ground state
Atomic number	Atomic type	X	Y	Z
1	6	-0.376782	1.446318	-1.234728
2	6	1.069457	1.190925	-1.174451
3	6	1.711643	0.497313	-0.217967
4	6	-1.229762	1.676866	-0.004314
5	6	-0.6782	1.698391	1.355255
6	6	0.305138	0.904453	1.804389
7	6	-1.422551	0.410727	-0.801578
8	6	-1.064209	-0.930621	-0.301002
9	6	-0.002651	-1.186194	0.482361
10	6	0.986196	-0.144064	0.953414
11	6	3.201259	0.346464	-0.232842
12	8	3.536039	-1.008399	-0.114388
13	6	4.904914	-1.234473	0.001355
14	6	-1.989533	-2.035107	-0.751658
15	8	-3.343632	-1.742059	-0.543784
16	6	-3.696047	-1.625634	0.803466
17	9	-2.219512	2.600029	-0.17436
18	1	-0.707985	2.058483	-2.079211
19	1	1.661163	1.61619	-1.994053
20	1	-1.135923	2.443248	2.01483
21	1	0.635727	1.018353	2.842986
22	1	-2.344472	0.440755	-1.391583
23	1	0.170748	-2.219886	0.804968
24	1	1.742313	-0.65743	1.562416
25	1	3.638481	0.91541	0.621769
26	1	3.625371	0.782798	-1.16267
27	1	5.057542	-2.321321	0.100599
28	1	5.46234	-0.87924	-0.892098
29	1	5.334801	-0.731289	0.895043
30	1	-1.888534	-2.18465	-1.841935
31	1	-1.704141	-2.985736	-0.251974
32	1	-3.159151	-0.79693	1.309503
33	1	-3.486444	-2.562549	1.363228
34	1	-4.778714	-1.42498	0.842606
Coordinates (Angstrom) for 0000020110 ground state
Atomic number	Atomic type	X	Y	Z
1	6	2.043289	-0.986116	-1.384847
2	6	0.965285	-1.893506	-1.806426
3	6	-0.20296	-2.064228	-1.170176
4	6	2.393947	-0.741326	0.080253
5	6	1.708096	-1.412274	1.196515
6	6	0.397878	-1.67494	1.209042
7	6	1.753403	0.36586	-0.741016
8	6	0.391461	0.900657	-0.504745
9	6	-0.664784	0.160122	-0.099383
10	6	-0.567481	-1.345396	0.106914
11	6	0.339598	2.394228	-0.755772
12	8	1.311955	3.100026	-0.030271
13	6	1.124466	3.053611	1.35312
14	6	-2.030032	0.697285	0.22089
15	8	-2.982544	0.007097	-0.542236
16	6	-4.295864	0.324524	-0.205325
17	9	-0.152601	-2.285103	2.266542
18	1	2.907491	-0.978024	-2.056696
19	1	1.147684	-2.460298	-2.726231
20	1	-0.944785	-2.753926	-1.585839
21	1	3.46377	-0.592306	0.257334
22	1	2.304076	-1.713008	2.06311
23	1	2.459081	1.152819	-1.024146
24	1	-1.553237	-1.703411	0.430941
25	1	-0.66391	2.81505	-0.55956
26	1	0.573623	2.583965	-1.818444
27	1	1.177286	2.018752	1.750341
28	1	1.925998	3.653531	1.813308
29	1	0.144264	3.487125	1.648824
30	1	-2.224853	0.527331	1.30649
31	1	-2.11655	1.786467	0.049773
32	1	-4.517376	1.40199	-0.364789
33	1	-4.522205	0.081715	0.855782
34	1	-4.960039	-0.269835	-0.853272
Coordinates (Angstrom) for 0000200101 ground state
Atomic number	Atomic type	X	Y	Z
1	6	0.992633	1.913938	1.062163
2	6	0.011473	1.45604	2.057246
3	6	-0.978683	0.577805	1.840511
4	6	0.629242	2.135712	-0.401204
5	6	-0.722105	1.889206	-0.916021
6	6	-1.575388	0.926538	-0.556319
7	6	1.560346	0.996389	-0.00994
8	6	1.182067	-0.424866	-0.141697
9	6	-0.046132	-0.919759	0.090132
10	6	-1.248859	-0.100525	0.51273
11	6	2.278418	-1.321792	-0.641375
12	8	3.42464	-1.160998	0.146924
13	6	4.521604	-1.879678	-0.318902
14	6	-2.450379	-1.024121	0.698305
15	8	-2.735424	-1.674575	-0.498695
16	6	-3.825897	-2.537546	-0.423677
17	9	-1.074845	2.762059	-1.873305
18	1	1.714647	2.63983	1.448914
19	1	0.115775	1.885213	3.059716
20	1	-1.643479	0.325531	2.676571
21	1	1.107206	2.994657	-0.881812
22	1	-2.533368	0.857047	-1.079055
23	1	2.616426	1.18058	-0.228437
24	1	-0.218809	-1.990252	-0.070818
25	1	2.513743	-1.060777	-1.700334
26	1	1.936732	-2.378564	-0.637467
27	1	4.328862	-2.974402	-0.327346
28	1	4.810424	-1.576203	-1.349128
29	1	5.367161	-1.677867	0.358553
30	1	-2.220336	-1.7594	1.501602
31	1	-3.322188	-0.421653	1.037899
32	1	-3.960787	-2.992897	-1.417934
33	1	-3.662679	-3.347375	0.319688
34	1	-4.759501	-2.001454	-0.148412
Coordinates (Angstrom) for 0010100020 ground state
Atomic number	Atomic type	X	Y	Z
1	6	0.340842	-0.961161	1.79609
2	6	-0.627507	0.141182	1.706257
3	6	-1.33117	0.510238	0.620505
4	6	1.296925	-1.303565	0.652192
5	6	1.323205	-0.540597	-0.611687
6	6	0.239513	-0.036075	-1.227257
7	6	0.183636	-2.267555	1.023983
8	6	-0.971371	-2.546574	0.153642
9	6	-1.57075	-1.630525	-0.613459
10	6	-1.17475	-0.185403	-0.719751
11	6	-2.30086	1.659723	0.650354
12	8	-2.040652	2.617273	-0.341914
13	6	-0.854001	3.328945	-0.148225
14	6	2.703713	-0.325304	-1.183734
15	8	3.599293	0.230067	-0.258838
16	6	3.254895	1.51902	0.154674
17	9	-2.622468	-1.974325	-1.365727
18	1	0.783657	-1.078816	2.790126
19	1	-0.782121	0.71015	2.631715
20	1	2.29455	-1.600262	0.991703
21	1	0.38003	0.538656	-2.150541
22	1	0.531127	-3.146877	1.575448
23	1	-1.368563	-3.565675	0.139309
24	1	-1.858117	0.288843	-1.437459
25	1	-2.30829	2.124014	1.660084
26	1	-3.321993	1.293605	0.439469
27	1	-0.85958	3.877776	0.818208
28	1	-0.774402	4.060976	-0.968021
29	1	0.039836	2.671382	-0.165671
30	1	2.634819	0.303217	-2.097484
31	1	3.147333	-1.294749	-1.473547
32	1	3.195072	2.222779	-0.703674
33	1	4.044956	1.865663	0.840179
34	1	2.280839	1.545434	0.686214
Coordinates (Angstrom) for 0000011020 ground state
Atomic number	Atomic type	X	Y	Z
1	6	-1.07283	-1.64084	0.767039
2	6	0.034794	-1.689797	1.73609
3	6	1.078836	-0.849116	1.784418
4	6	-0.860596	-1.239977	-0.694818
5	6	0.458451	-0.871469	-1.228163
6	6	1.422387	-0.181105	-0.593533
7	6	-1.672494	-0.344637	0.238047
8	6	-1.169632	0.980344	0.655975
9	6	0.107998	1.268566	0.917046
10	6	1.261259	0.310382	0.833634
11	6	2.704592	0.186527	-1.271946
12	8	3.785654	-0.199621	-0.469151
13	6	5.01897	0.225595	-0.955492
14	6	-3.166256	-0.371485	0.026913
15	8	-3.507024	0.524366	-0.986363
16	6	-4.879303	0.636662	-1.192922
17	9	0.448413	2.515727	1.268722
18	1	-1.805306	-2.44481	0.898823
19	1	-0.008625	-2.506635	2.465103
20	1	1.85512	-1.00547	2.540686
21	1	-1.476242	-1.803781	-1.403235
22	1	0.655267	-1.197312	-2.256679
23	1	-1.90076	1.791549	0.717588
24	1	2.168711	0.860467	1.115768
25	1	2.732879	1.290651	-1.430235
26	1	2.762146	-0.287128	-2.275514
27	1	5.073676	1.333189	-1.036624
28	1	5.241259	-0.202272	-1.956909
29	1	5.792908	-0.115317	-0.248921
30	1	-3.678273	-0.09837	0.977471
31	1	-3.493686	-1.402179	-0.234242
32	1	-5.037381	1.36821	-2.001643
33	1	-5.334557	-0.331146	-1.496749
34	1	-5.408947	0.992945	-0.282803
Coordinates (Angstrom) for 0000201001 ground state
Atomic number	Atomic type	X	Y	Z
1	6	-1.320616	1.762084	-0.058253
2	6	-0.069453	2.463105	-0.385313
3	6	1.150348	1.909279	-0.450099
4	6	-1.381532	0.623446	0.943694
5	6	-0.198307	0.123463	1.650288
6	6	1.052849	0.025813	1.194337
7	6	-1.625336	0.347614	-0.541426
8	6	-0.647882	-0.422192	-1.335768
9	6	0.688122	-0.406329	-1.211949
10	6	1.446898	0.4425	-0.211268
11	6	-3.070125	0.105473	-0.951115
12	8	-3.414676	-1.242057	-1.042008
13	6	-3.347709	-1.945736	0.164121
14	6	2.948502	0.23407	-0.391215
15	8	3.266363	-1.104539	-0.183933
16	6	4.621792	-1.390352	-0.32953
17	9	-0.486004	-0.29763	2.893098
18	1	-2.201042	2.414312	-0.03014
19	1	-0.164122	3.536183	-0.584082
20	1	2.000568	2.556394	-0.701167
21	1	-2.277973	0.602281	1.572516
22	1	1.810249	-0.425573	1.841133
23	1	-1.095361	-1.095917	-2.075019
24	1	1.284383	-1.070167	-1.847573
25	1	-3.745104	0.640193	-0.245261
26	1	-3.236892	0.525355	-1.958228
27	1	-2.310362	-2.035	0.54445
28	1	-3.741864	-2.956859	-0.026036
29	1	-3.967208	-1.465998	0.952582
30	1	3.237027	0.554074	-1.417516
31	1	3.494719	0.886101	0.326562
32	1	5.244234	-0.82312	0.395419
33	1	4.757716	-2.467884	-0.144134
34	1	4.986272	-1.156378	-1.352878
Coordinates (Angstrom) for 0000020101 ground state
Atomic number	Atomic type	X	Y	Z
1	6	1.058517	-1.903361	-1.326875
2	6	-0.341174	-1.782943	-1.761035
3	6	-1.30299	-1.057757	-1.168958
4	6	1.457838	-1.929116	0.144443
5	6	0.471709	-1.858754	1.232977
6	6	-0.644001	-1.122501	1.214544
7	6	1.82424	-0.731918	-0.715864
8	6	1.221896	0.601946	-0.530842
9	6	-0.051378	0.837695	-0.17042
10	6	-1.10385	-0.22453	0.083933
11	6	2.166593	1.751977	-0.78962
12	8	3.376529	1.643569	-0.090231
13	6	3.233171	1.719429	1.29746
14	6	-2.422312	0.447031	0.469758
15	8	-2.8207	1.270838	-0.581225
16	6	-4.020369	1.937373	-0.342395
17	9	-1.46128	-1.160085	2.279979
18	1	1.67034	-2.546513	-1.96731
19	1	-0.605978	-2.34265	-2.665052
20	1	-2.301952	-1.031344	-1.616527
21	1	2.300552	-2.59171	0.365017
22	1	0.655716	-2.460236	2.128046
23	1	2.883857	-0.68789	-0.987381
24	1	-0.385227	1.877582	-0.076103
25	1	1.6573	2.712031	-0.558582
26	1	2.448523	1.768972	-1.857976
27	1	2.608233	0.896807	1.702314
28	1	2.77478	2.682686	1.609382
29	1	4.241991	1.650965	1.73556
30	1	-3.188878	-0.328421	0.678678
31	1	-2.283638	1.033352	1.402449
32	1	-3.955349	2.5998	0.547305
33	1	-4.861877	1.229645	-0.182818
34	1	-4.24086	2.555022	-1.227805
Coordinates (Angstrom) for 0000100201 ground state
Atomic number	Atomic type	X	Y	Z
1	6	-0.731523	1.592559	1.594177
2	6	0.61721	1.209348	2.040017
3	6	1.537792	0.555996	1.312726
4	6	-1.565019	0.705111	0.671223
5	6	-1.083751	-0.604334	0.187773
6	6	0.183007	-0.875089	-0.171642
7	6	-1.033683	2.031435	0.166006
8	6	0.016395	2.117837	-0.853508
9	6	1.063837	1.307004	-1.018
10	6	1.331438	0.112188	-0.122699
11	6	-2.119164	-1.692383	0.190036
12	8	-3.25914	-1.26994	-0.50466
13	6	-4.306804	-2.184779	-0.457931
14	6	2.600784	-0.561283	-0.6391
15	8	2.898645	-1.670131	0.148859
16	6	4.047981	-2.348897	-0.248547
17	9	-0.150065	3.159261	-1.681473
18	1	-1.318376	2.125475	2.349048
19	1	0.868429	1.479016	3.071776
20	1	2.49431	0.294061	1.77792
21	1	-2.640641	0.718661	0.87083
22	1	0.43273	-1.89595	-0.483143
23	1	-1.777373	2.82725	0.063321
24	1	1.756233	1.528912	-1.837178
25	1	-1.699059	-2.617707	-0.258072
26	1	-2.393037	-1.937455	1.243626
27	1	-4.637804	-2.384874	0.584841
28	1	-5.151948	-1.755866	-1.020378
29	1	-4.03122	-3.157105	-0.920787
30	1	3.436043	0.173679	-0.617646
31	1	2.447399	-0.860503	-1.699834
32	1	3.961042	-2.737957	-1.285814
33	1	4.18764	-3.200032	0.437194
34	1	4.949184	-1.70067	-0.199219
Coordinates (Angstrom) for 0000100201 ground state
Atomic number	Atomic type	X	Y	Z
1	6	-0.731531	1.592553	1.594159
2	6	0.617147	1.209225	2.040067
3	6	1.537728	0.555861	1.312787
4	6	-1.565024	0.705147	0.671127
5	6	-1.083778	-0.604298	0.187674
6	6	0.182986	-0.875074	-0.17171
7	6	-1.033621	2.031476	0.16601
8	6	0.0165	2.117894	-0.853467
9	6	1.063931	1.307044	-1.017935
10	6	1.331441	0.11217	-0.122684
11	6	-2.119199	-1.692342	0.189946
12	8	-3.259209	-1.2699	-0.504694
13	6	-4.306877	-2.184735	-0.45791
14	6	2.600795	-0.561305	-0.639069
15	8	2.898598	-1.670207	0.148836
16	6	4.047956	-2.34895	-0.248547
17	9	-0.149896	3.15936	-1.681386
18	1	-1.3184	2.125441	2.349038
19	1	0.868293	1.478763	3.071875
20	1	2.494182	0.293778	1.778034
21	1	-2.640651	0.718728	0.870701
22	1	0.432699	-1.895937	-0.483215
23	1	-1.777287	2.827312	0.063302
24	1	1.756398	1.528983	-1.837044
25	1	-2.393023	-1.937439	1.243542
26	1	-1.699113	-2.617659	-0.258197
27	1	-5.152054	-1.755817	-1.020304
28	1	-4.031325	-3.157059	-0.920788
29	1	-4.637813	-2.384833	0.584881
30	1	3.436071	0.173632	-0.617533
31	1	2.447445	-0.860464	-1.699824
32	1	4.187569	-3.200133	0.437145
33	1	3.96108	-2.73794	-1.285844
34	1	4.949159	-1.700731	-0.199118
Coordinates (Angstrom) for 0000011020 ground state
Atomic number	Atomic type	X	Y	Z
1	6	-1.072854	-1.644378	0.759523
2	6	0.034695	-1.697826	1.728432
3	6	1.07871	-0.857374	1.780689
4	6	-0.860528	-1.237007	-0.700498
5	6	0.458522	-0.865949	-1.23204
6	6	1.422404	-0.178467	-0.594205
7	6	-1.672446	-0.345801	0.236381
8	6	-1.169578	0.977317	0.660131
9	6	0.108016	1.264322	0.922705
10	6	1.261226	0.306432	0.835229
11	6	2.704542	0.192467	-1.270901
12	8	3.785612	-0.197293	-0.469884
13	6	5.018899	0.22998	-0.954447
14	6	-3.166192	-0.371688	0.025103
15	8	-3.507015	0.529164	-0.983697
16	6	-4.879282	0.642269	-1.189766
17	9	0.44849	2.50999	1.279543
18	1	-1.805403	-2.448879	0.887614
19	1	-0.008763	-2.518041	2.453638
20	1	1.854952	-1.017199	2.536272
21	1	-1.476089	-1.797585	-1.411539
22	1	0.655349	-1.186899	-2.262092
23	1	-1.90065	1.788328	0.724858
24	1	2.168678	0.855203	1.119926
25	1	2.732702	1.297322	-1.424039
26	1	2.762178	-0.276485	-2.276672
27	1	5.241101	-0.193512	-1.957742
28	1	5.073675	1.337916	-1.030747
29	1	5.792856	-0.11406	-0.249421
30	1	-3.493579	-1.401097	-0.241129
31	1	-3.678185	-0.103305	0.977022
32	1	-5.334385	-0.32412	-1.498299
33	1	-5.037397	1.377699	-1.994945
34	1	-5.409034	0.994069	-0.277966
Coordinates (Angstrom) for 0000201001 ground state
Atomic number	Atomic type	X	Y	Z
1	6	1.147716	0.351477	1.327228
2	6	0.004312	-0.364426	1.913124
3	6	-1.130719	-0.70443	1.281891
4	6	0.976223	1.441703	0.274672
5	6	-0.345065	1.843928	-0.221528
6	6	-1.41581	1.074156	-0.427276
7	6	1.636623	0.125541	-0.10308
8	6	0.960098	-0.852807	-0.976569
9	6	-0.355036	-1.105369	-1.03261
10	6	-1.407409	-0.423527	-0.182368
11	6	3.130036	0.196703	-0.303742
12	8	3.69233	-1.044151	-0.005652
13	6	5.062976	-1.107324	-0.243876
14	6	-2.767236	-0.998815	-0.569106
15	8	-3.765501	-0.402869	0.195677
16	6	-5.046655	-0.86737	-0.090975
17	9	-0.424455	3.165292	-0.44918
18	1	1.959822	0.547471	2.035017
19	1	0.103073	-0.61903	2.973935
20	1	-1.92509	-1.202199	1.848617
21	1	1.654749	2.29596	0.368624
22	1	-2.346417	1.550348	-0.748182
23	1	1.629913	-1.436951	-1.616764
24	1	-0.701667	-1.876623	-1.732488
25	1	3.348472	0.481725	-1.357985
26	1	3.563637	0.991248	0.343215
27	1	5.308807	-0.912866	-1.31037
28	1	5.401364	-2.123073	0.016564
29	1	5.626261	-0.376398	0.376015
30	1	-2.94148	-0.822211	-1.654042
31	1	-2.752404	-2.100287	-0.409548
32	1	-5.751015	-0.331932	0.565722
33	1	-5.143291	-1.958292	0.097632
34	1	-5.3296	-0.674997	-1.148249
Coordinates (Angstrom) for 0010100020 ground state
Atomic number	Atomic type	X	Y	Z
1	6	-0.25244	-1.0856	1.763761
2	6	0.987656	-1.443714	1.058887
3	6	1.458011	-0.892513	-0.074274
4	6	-1.522759	-0.656382	1.034035
5	6	-1.617859	-0.584571	-0.437585
6	6	-0.629214	-0.175024	-1.251581
7	6	-0.749596	0.354186	1.866346
8	6	-0.011892	1.489519	1.287024
9	6	0.650843	1.440701	0.126469
10	6	0.741828	0.244133	-0.77938
11	6	2.723095	-1.379349	-0.73126
12	8	3.607122	-0.347649	-1.071754
13	6	4.150052	0.326475	0.025948
14	6	-2.954476	-1.009184	-0.998444
15	8	-4.040044	-0.371487	-0.384
16	6	-4.082385	1.007927	-0.605568
17	9	1.320882	2.516806	-0.303387
18	1	-0.439737	-1.687051	2.65891
19	1	1.575746	-2.248455	1.517754
20	1	-2.451815	-0.995926	1.503229
21	1	-0.820747	-0.138923	-2.330789
22	1	-1.224301	0.590066	2.823954
23	1	0.011914	2.427009	1.850311
24	1	1.352919	0.552547	-1.639204
25	1	3.21793	-2.132775	-0.080773
26	1	2.475699	-1.874345	-1.68831
27	1	4.851642	1.078795	-0.368079
28	1	3.376963	0.844045	0.629279
29	1	4.705618	-0.364812	0.69534
30	1	-3.108779	-2.088185	-0.81605
31	1	-2.966177	-0.846652	-2.097672
32	1	-4.985089	1.392485	-0.104227
33	1	-3.192939	1.528369	-0.19442
34	1	-4.148586	1.24602	-1.689012
Coordinates (Angstrom) for 0000200101 ground state
Atomic number	Atomic type	X	Y	Z
1	6	0.731511	1.592574	1.594186
2	6	-0.617235	1.209374	2.040012
3	6	-1.537808	0.556023	1.312714
4	6	1.033676	2.031447	0.166024
5	6	-0.016376	2.117832	-0.85352
6	6	-1.063821	1.307001	-1.018014
7	6	1.565012	0.705118	0.671242
8	6	1.083747	-0.60433	0.187796
9	6	-0.183008	-0.875085	-0.171629
10	6	-1.331435	0.112193	-0.122704
11	6	2.119161	-1.692377	0.190072
12	8	3.259133	-1.269953	-0.504649
13	6	4.306781	-2.184815	-0.457935
14	6	-2.600784	-0.561275	-0.639104
15	8	-2.898642	-1.670131	0.148852
16	6	-4.047988	-2.348889	-0.248549
17	9	0.15013	3.159217	-1.68152
18	1	1.31835	2.125487	2.349071
19	1	-0.868474	1.479064	3.071761
20	1	-2.494335	0.294095	1.777892
21	1	1.777376	2.827254	0.063338
22	1	-1.756177	1.528877	-1.837236
23	1	2.640633	0.718671	0.870853
24	1	-0.432726	-1.895945	-0.48314
25	1	2.393051	-1.937429	1.243662
26	1	1.699056	-2.617711	-0.258016
27	1	4.637801	-2.384907	0.584831
28	1	4.031167	-3.157138	-0.920779
29	1	5.15192	-1.75592	-1.020405
30	1	-2.447406	-0.860493	-1.69984
31	1	-3.436038	0.17369	-0.617639
32	1	-3.961061	-2.737939	-1.28582
33	1	-4.949186	-1.700655	-0.199206
34	1	-4.187648	-3.20003	0.437186
Coordinates (Angstrom) for 0001201000 ground state
Atomic number	Atomic type	X	Y	Z
1	6	-0.316328	-0.53181	1.29072
2	6	-1.601444	-1.124039	1.695141
3	6	-2.699359	-1.230446	0.931306
4	6	-0.178855	0.699248	0.392316
5	6	-1.384327	1.323246	-0.20607
6	6	-2.527029	0.746089	-0.586133
7	6	0.288674	-0.679199	-0.103391
8	6	-0.43845	-1.418389	-1.160475
9	6	-1.763447	-1.479691	-1.353526
10	6	-2.766308	-0.742615	-0.497693
11	6	0.883529	1.705455	0.778036
12	8	1.605125	2.06883	-0.361103
13	6	2.502819	3.110331	-0.139933
14	6	1.779061	-0.933606	-0.177379
15	8	1.996883	-2.30288	0.003816
16	6	3.330167	-2.672923	-0.143887
17	9	-1.275469	2.656209	-0.345083
18	1	0.438743	-0.55865	2.083798
19	1	-1.637077	-1.513415	2.71858
20	1	-3.593644	-1.701007	1.355336
21	1	-3.303028	1.397287	-0.999325
22	1	0.206744	-2.001417	-1.82607
23	1	-2.144348	-2.091977	-2.178696
24	1	-3.774412	-0.943778	-0.886599
25	1	0.399388	2.591437	1.235314
26	1	1.558906	1.280382	1.549024
27	1	3.019979	3.31377	-1.091292
28	1	1.986082	4.036825	0.189058
29	1	3.263052	2.847764	0.62814
30	1	2.333905	-0.356495	0.586849
31	1	2.156308	-0.598664	-1.167245
32	1	3.39556	-3.761865	0.012554
33	1	3.986802	-2.168561	0.598574
34	1	3.717983	-2.435029	-1.158161
Coordinates (Angstrom) for 0012000100 ground state
Atomic number	Atomic type	X	Y	Z
1	6	-0.641091	0.966098	-1.347136
2	6	0.644368	0.263387	-1.465469
3	6	1.389362	-0.202665	-0.447136
4	6	-0.946065	1.945791	-0.233125
5	6	0.03368	2.291114	0.804084
6	6	0.900224	1.43581	1.364895
7	6	-1.687068	0.633717	-0.271798
8	6	-1.501091	-0.439069	0.723957
9	6	-0.320596	-0.749236	1.287411
10	6	0.979665	-0.031408	1.006599
11	6	2.667085	-0.94412	-0.690816
12	8	3.695995	-0.362948	0.0605
13	6	4.899446	-1.05922	-0.012625
14	6	-2.758741	-1.198168	1.071673
15	8	-3.451004	-1.66477	-0.053764
16	6	-2.749942	-2.622656	-0.790211
17	9	-1.691183	3.020084	-0.621347
18	1	-1.091289	1.275789	-2.295262
19	1	1.013222	0.118278	-2.488097
20	1	0.026009	3.346026	1.097587
21	1	1.601915	1.814461	2.115746
22	1	-2.714262	0.739565	-0.635172
23	1	-0.290835	-1.581827	2.001461
24	1	1.769131	-0.482058	1.622882
25	1	2.538784	-2.010192	-0.386565
26	1	2.914344	-0.944249	-1.774266
27	1	5.631628	-0.529109	0.617605
28	1	5.292532	-1.102471	-1.051243
29	1	4.798792	-2.10254	0.358914
30	1	-3.467174	-0.529121	1.592707
31	1	-2.510222	-2.032753	1.762227
32	1	-3.398134	-2.932552	-1.625669
33	1	-1.798685	-2.225477	-1.201162
34	1	-2.510467	-3.517029	-0.175282
Coordinates (Angstrom) for 0000100210 ground state
Atomic number	Atomic type	X	Y	Z
1	6	-0.481172	-2.402478	0.346842
2	6	0.304512	-2.717089	-0.857324
3	6	0.989888	-1.829824	-1.5961
4	6	-1.290524	-1.116389	0.490009
5	6	-1.365747	-0.093433	-0.57325
6	6	-0.334238	0.263287	-1.358652
7	6	-0.05576	-1.331691	1.34507
8	6	1.168029	-0.537431	1.18254
9	6	1.712636	-0.079125	0.047557
10	6	1.043839	-0.351448	-1.289456
11	6	-2.721821	0.522495	-0.761889
12	8	-3.189797	1.022941	0.459051
13	6	-4.489008	1.518616	0.39363
14	6	2.962913	0.756095	0.023996
15	8	2.781807	1.969325	-0.660541
16	6	1.936622	2.866835	-0.00148
17	9	1.75869	-0.277597	2.36337
18	1	-0.949486	-3.273897	0.815458
19	1	0.318871	-3.771537	-1.154706
20	1	1.539848	-2.188409	-2.473559
21	1	-2.226047	-1.225401	1.04685
22	1	-0.49671	1.044929	-2.110519
23	1	-0.250866	-1.566684	2.395662
24	1	1.663244	0.14411	-2.049867
25	1	-2.672158	1.324359	-1.529019
26	1	-3.428572	-0.25079	-1.145723
27	1	-5.21658	0.73735	0.082278
28	1	-4.574758	2.368123	-0.317998
29	1	-4.762731	1.874996	1.399856
30	1	3.754881	0.223509	-0.53265
31	1	3.329824	0.931263	1.053887
32	1	0.911181	2.462443	0.12627
33	1	1.885754	3.780083	-0.616306
34	1	2.329002	3.135285	1.002714
Coordinates (Angstrom) for 0001102000 ground state
Atomic number	Atomic type	X	Y	Z
1	6	1.133325	-1.379675	-0.391292
2	6	2.133735	-1.012516	-1.404009
3	6	2.714247	0.190466	-1.524065
4	6	0.001228	-0.452903	0.102022
5	6	-0.115507	0.946866	-0.402268
6	6	0.928476	1.733825	-0.72322
7	6	1.148	-0.858328	1.024934
8	6	2.162807	0.079253	1.523901
9	6	2.743761	1.058377	0.817932
10	6	2.388563	1.359693	-0.620849
11	6	-1.294508	-1.198538	0.331143
12	8	-1.842189	-1.560473	-0.910831
13	6	-3.070239	-2.205864	-0.793243
14	6	-1.501173	1.512432	-0.566754
15	8	-2.081742	1.749298	0.692498
16	6	-3.409021	2.160744	0.609258
17	9	0.839572	-1.786042	1.981473
18	1	0.797965	-2.42011	-0.441956
19	1	2.415703	-1.80668	-2.104033
20	1	3.456112	0.34651	-2.315153
21	1	0.706638	2.747894	-1.076336
22	1	2.447135	-0.092899	2.567182
23	1	3.499124	1.682731	1.307926
24	1	2.983003	2.224081	-0.949035
25	1	-1.993808	-0.553491	0.897511
26	1	-1.10664	-2.101398	0.941982
27	1	-3.410216	-2.469063	-1.808028
28	1	-3.837856	-1.556591	-0.317602
29	1	-2.992491	-3.13719	-0.191446
30	1	-1.443407	2.45959	-1.142767
31	1	-2.127094	0.806311	-1.150144
32	1	-3.773086	2.331177	1.635453
33	1	-3.514923	3.10625	0.034257
34	1	-4.053014	1.393674	0.12466
Coordinates (Angstrom) for 0001102000 ground state
Atomic number	Atomic type	X	Y	Z
1	6	1.516367	0.703286	1.130973
2	6	2.311659	-0.438997	1.607252
3	6	2.475973	-1.597825	0.952405
4	6	0.164417	0.582736	0.391495
5	6	-0.407668	-0.76115	0.075662
6	6	0.316019	-1.84365	-0.258232
7	6	1.40871	1.092667	-0.326539
8	6	2.090418	0.371457	-1.4078
9	6	2.302163	-0.950367	-1.452765
10	6	1.820717	-1.89845	-0.377625
11	6	-0.807461	1.687825	0.74779
12	8	-1.586857	2.012134	-0.366296
13	6	-2.481919	3.051984	-0.128061
14	6	-1.910668	-0.890768	0.155095
15	8	-2.322514	-2.19252	-0.121157
16	6	-3.704616	-2.344306	-0.113149
17	9	1.432509	2.441224	-0.545739
18	1	1.559493	1.584182	1.779865
19	1	2.812836	-0.300996	2.571738
20	1	3.106411	-2.374181	1.400468
21	1	-0.240365	-2.762736	-0.460004
22	1	2.445683	1.019566	-2.215625
23	1	2.832637	-1.368958	-2.315306
24	1	2.097394	-2.920633	-0.672362
25	1	-0.246139	2.579561	1.086403
26	1	-1.449744	1.37148	1.598384
27	1	-3.037664	3.235537	-1.061472
28	1	-3.208451	2.800161	0.67531
29	1	-1.957726	3.987313	0.162818
30	1	-2.254699	-0.594964	1.172642
31	1	-2.372479	-0.170489	-0.550379
32	1	-4.198299	-1.697541	-0.870391
33	1	-4.143934	-2.104428	0.879861
34	1	-3.927243	-3.397452	-0.349672
Coordinates (Angstrom) for 0000020110 ground state
Atomic number	Atomic type	X	Y	Z
1	6	-2.202112	-1.34606	-1.175324
2	6	-2.337875	0.002801	-1.747011
3	6	-1.797459	1.122395	-1.243225
4	6	-2.166804	-1.609998	0.325123
5	6	-2.28532	-0.548988	1.336952
6	6	-1.748687	0.667437	1.20184
7	6	-0.908776	-1.816219	-0.510136
8	6	0.310944	-0.985963	-0.393611
9	6	0.312583	0.343964	-0.151647
10	6	-0.965043	1.149962	0.016222
11	6	1.620229	-1.728349	-0.520497
12	8	2.323154	-1.682919	0.692468
13	6	3.562648	-2.314371	0.62994
14	6	1.574705	1.135654	0.036288
15	8	1.464869	2.35624	-0.644887
16	6	2.538238	3.212381	-0.417748
17	9	-1.888525	1.570789	2.180265
18	1	-2.708734	-2.126062	-1.752803
19	1	-2.927145	0.074818	-2.668064
20	1	-1.950724	2.073165	-1.764443
21	1	-2.654673	-2.544678	0.619285
22	1	-2.832479	-0.773003	2.257169
23	1	-0.687976	-2.871269	-0.700935
24	1	-0.68027	2.1894	0.221138
25	1	1.432271	-2.783574	-0.810951
26	1	2.23708	-1.285088	-1.334955
27	1	3.468417	-3.392447	0.375893
28	1	4.033392	-2.226816	1.622454
29	1	4.23088	-1.843392	-0.124356
30	1	1.721856	1.317378	1.126208
31	1	2.468775	0.579869	-0.304978
32	1	3.500356	2.771611	-0.757912
33	1	2.355259	4.137957	-0.9873
34	1	2.642637	3.47058	0.65851
Coordinates (Angstrom) for 0011002000 ground state
Atomic number	Atomic type	X	Y	Z
1	6	0.717743	0.13622	-1.098635
2	6	-0.619291	-0.460971	-1.223628
3	6	-1.588171	-0.445795	-0.291678
4	6	1.538742	0.141526	0.207084
5	6	0.986896	-0.450231	1.443341
6	6	-0.294293	-0.428853	1.838772
7	6	0.980004	1.432409	-0.368556
8	6	-0.086257	2.213855	0.273068
9	6	-1.159714	1.70843	0.89531
10	6	-1.411043	0.227013	1.059429
11	6	-2.897668	-1.134934	-0.51868
12	8	-3.947224	-0.242894	-0.263525
13	6	-5.206324	-0.832485	-0.33251
14	6	3.021926	-0.075179	0.036172
15	8	3.262513	-1.447518	-0.070307
16	6	4.614989	-1.764205	-0.165544
17	9	1.901066	2.248363	-0.966624
18	1	1.353284	0.027871	-1.983212
19	1	-0.82326	-0.96491	-2.175979
20	1	1.718847	-0.976339	2.066273
21	1	-0.556196	-0.920349	2.78272
22	1	0.043351	3.297642	0.185337
23	1	-1.899849	2.400986	1.310506
24	1	-2.35221	0.105583	1.61241
25	1	-2.976856	-2.011012	0.167917
26	1	-2.952871	-1.530242	-1.555738
27	1	-5.318819	-1.659124	0.402875
28	1	-5.418851	-1.243128	-1.343221
29	1	-5.953306	-0.054516	-0.106067
30	1	3.395546	0.464288	-0.856157
31	1	3.555115	0.346229	0.918135
32	1	4.697258	-2.859918	-0.24958
33	1	5.087543	-1.302913	-1.059818
34	1	5.184139	-1.432924	0.730201
Coordinates (Angstrom) for 0201001000 ground state
Atomic number	Atomic type	X	Y	Z
1	6	-0.484234	0.206474	1.014723
2	6	-1.928883	0.357108	1.227804
3	6	-2.916204	0.081255	0.372736
4	6	0.207319	0.491164	-0.312136
5	6	-0.576995	0.907516	-1.49648
6	6	-1.821886	0.533486	-1.825913
7	6	0.127522	-0.948865	0.231335
8	6	-0.714378	-1.957023	-0.452411
9	6	-1.929952	-1.776498	-0.988571
10	6	-2.643868	-0.445495	-1.020391
11	6	1.538687	1.205739	-0.243244
12	8	1.298071	2.579977	-0.16461
13	6	2.459372	3.346662	-0.187698
14	6	1.383396	-1.556625	0.815271
15	8	2.287698	-1.811865	-0.218079
16	6	3.450025	-2.452818	0.205471
17	9	-2.218951	0.829352	2.449938
18	1	0.086197	0.518668	1.895845
19	1	-3.945802	0.254245	0.69915
20	1	-0.067507	1.629505	-2.14333
21	1	-2.267527	0.948324	-2.737122
22	1	-0.264711	-2.95437	-0.518665
23	1	-2.42402	-2.633769	-1.4599
24	1	-3.613111	-0.582366	-1.52015
25	1	2.12958	0.957027	-1.151196
26	1	2.136364	0.874581	0.628229
27	1	2.162775	4.406159	-0.125844
28	1	3.040259	3.193301	-1.123039
29	1	3.127546	3.115534	0.670658
30	1	1.11175	-2.4999	1.339236
31	1	1.838782	-0.895686	1.581188
32	1	3.234144	-3.440988	0.665504
33	1	4.011571	-1.844586	0.947529
34	1	4.088589	-2.607217	-0.678996
Coordinates (Angstrom) for 0001021000 ground state
Atomic number	Atomic type	X	Y	Z
1	6	-0.043863	-0.488581	1.345189
2	6	-1.24937	-1.193313	1.809741
3	6	-2.380085	-1.381372	1.112668
4	6	-0.076494	0.748788	0.452881
5	6	-1.345248	1.300795	-0.074847
6	6	-2.437497	0.599619	-0.387977
7	6	0.491543	-0.572692	-0.08741
8	6	-0.23484	-1.362253	-1.106865
9	6	-1.559188	-1.533869	-1.22774
10	6	-2.572254	-0.89481	-0.306078
11	6	0.901853	1.848672	0.801116
12	8	1.445681	2.368191	-0.375984
13	6	2.298833	3.448856	-0.164505
14	6	1.989369	-0.696105	-0.252911
15	8	2.341237	-2.042916	-0.118919
16	6	3.691393	-2.28655	-0.351173
17	9	-3.521823	1.233274	-0.851004
18	1	0.756866	-0.464546	2.092579
19	1	-1.195717	-1.597157	2.8269
20	1	-3.206797	-1.92821	1.579081
21	1	-1.383946	2.383072	-0.231548
22	1	0.413595	-1.883824	-1.818946
23	1	-1.936175	-2.166045	-2.039045
24	1	-3.587575	-1.143919	-0.644281
25	1	0.360704	2.640826	1.364517
26	1	1.703837	1.480738	1.473525
27	1	1.777416	4.29905	0.325567
28	1	3.170512	3.171445	0.467579
29	1	2.668447	3.781343	-1.147754
30	1	2.276981	-0.309885	-1.25487
31	1	2.535576	-0.086361	0.492773
32	1	3.996374	-1.993225	-1.379227
33	1	3.86354	-3.368013	-0.227119
34	1	4.342507	-1.740064	0.366012
Coordinates (Angstrom) for 0000200110 ground state
Atomic number	Atomic type	X	Y	Z
1	6	2.155227	-0.420006	-1.506931
2	6	1.574789	-1.771615	-1.565126
3	6	0.639188	-2.248607	-0.730766
4	6	2.439577	0.3073	-0.199149
5	6	2.144379	-0.283265	1.109048
6	6	1.104504	-1.058916	1.427748
7	6	1.329796	0.800631	-1.121552
8	6	-0.109976	0.763618	-0.780041
9	6	-0.705562	-0.240514	-0.096243
10	6	0.05552	-1.454189	0.412486
11	6	-0.911569	1.987305	-1.194755
12	8	-1.520054	2.665186	-0.127983
13	6	-0.613472	3.194126	0.793121
14	6	-2.161956	-0.211454	0.276718
15	8	-2.719157	-1.480674	0.063866
16	6	-4.045832	-1.574314	0.473973
17	9	3.051635	0.040149	2.042737
18	1	2.90075	-0.220546	-2.283389
19	1	1.944205	-2.415958	-2.370485
20	1	0.264303	-3.26705	-0.880125
21	1	3.347525	0.917888	-0.185388
22	1	1.023394	-1.416124	2.45867
23	1	1.613516	1.702765	-1.673827
24	1	-0.674569	-2.097198	0.918671
25	1	-1.734628	1.699885	-1.87131
26	1	-0.25569	2.683486	-1.759928
27	1	-0.001641	2.404452	1.276868
28	1	-1.19773	3.715775	1.568086
29	1	0.07587	3.924965	0.316809
30	1	-2.722272	0.55899	-0.284759
31	1	-2.252115	0.068363	1.352823
32	1	-4.159652	-1.370623	1.56113
33	1	-4.701755	-0.865459	-0.075833
34	1	-4.388202	-2.601659	0.269102
Coordinates (Angstrom) for 0001021000 ground state
Atomic number	Atomic type	X	Y	Z
1	6	-0.04398	-0.488515	1.345178
2	6	-1.24938	-1.193628	1.809486
3	6	-2.379983	-1.381797	1.112268
4	6	-0.076597	0.748929	0.45295
5	6	-1.345425	1.300909	-0.074568
6	6	-2.437664	0.599698	-0.387723
7	6	0.491508	-0.572583	-0.087343
8	6	-0.234762	-1.361742	-1.107184
9	6	-1.559108	-1.533259	-1.228286
10	6	-2.572253	-0.894773	-0.306297
11	6	0.901881	1.848699	0.801092
12	8	1.44596	2.367885	-0.376064
13	6	2.299428	3.448321	-0.164624
14	6	1.989352	-0.696042	-0.252756
15	8	2.341075	-2.042912	-0.118798
16	6	3.691239	-2.286655	-0.350985
17	9	-3.522174	1.233407	-0.850242
18	1	0.756664	-0.464491	2.092664
19	1	-1.195614	-1.597989	2.826435
20	1	-3.206481	-1.92924	1.578361
21	1	-1.384459	2.383266	-0.230668
22	1	0.413695	-1.882663	-1.819715
23	1	-1.936023	-2.164688	-2.040215
24	1	-3.587548	-1.143893	-0.644558
25	1	1.703726	1.480713	1.473633
26	1	0.360856	2.641101	1.364256
27	1	1.778213	4.298718	0.325312
28	1	2.669219	3.780594	-1.147884
29	1	3.170969	3.1707	0.467559
30	1	2.535547	-0.08642	0.493035
31	1	2.277077	-0.309814	-1.254668
32	1	4.342341	-1.740339	0.366341
33	1	3.863261	-3.36816	-0.227077
34	1	3.996314	-1.993209	-1.378975
Coordinates (Angstrom) for 0001100020 ground state
Atomic number	Atomic type	X	Y	Z
1	6	0.501556	-1.599617	-0.707844
2	6	1.65412	-1.386023	-1.594297
3	6	2.535853	-0.3771	-1.518736
4	6	-0.393971	-0.472035	-0.176274
5	6	-0.10882	0.950616	-0.520224
6	6	1.126448	1.47301	-0.652277
7	6	0.512485	-1.244222	0.775522
8	6	1.681939	-0.675805	1.464125
9	6	2.54018	0.182224	0.905958
10	6	2.4276	0.726033	-0.491396
11	6	-1.871469	-0.831062	-0.086139
12	8	-2.033855	-2.176719	0.253238
13	6	-3.365707	-2.556413	0.391739
14	6	-1.272269	1.882826	-0.742958
15	8	-1.967305	2.10474	0.455789
16	6	-3.088019	2.915539	0.296591
17	9	3.591041	0.634811	1.60022
18	1	-0.066513	-2.509869	-0.918908
19	1	1.797949	-2.143299	-2.37349
20	1	3.366707	-0.333873	-2.231189
21	1	1.204369	2.538325	-0.897912
22	1	-0.045244	-1.964935	1.379407
23	1	1.869307	-0.990368	2.495041
24	1	3.260055	1.430832	-0.62418
25	1	-2.360126	-0.63434	-1.065769
26	1	-2.355155	-0.1776	0.665593
27	1	-3.880762	-1.97285	1.184292
28	1	-3.933272	-2.426074	-0.554809
29	1	-3.382332	-3.622741	0.668894
30	1	-0.89174	2.844195	-1.14668
31	1	-1.964668	1.472631	-1.511353
32	1	-3.832909	2.465518	-0.396072
33	1	-3.555736	3.039222	1.286619
34	1	-2.819572	3.919923	-0.096424
Coordinates (Angstrom) for 0001000012 ground state
Atomic number	Atomic type	X	Y	Z
1	6	1.437188	0.436341	1.142748
2	6	0.582402	1.513694	1.661352
3	6	-0.571001	1.93411	1.122117
4	6	1.66888	0.194529	-0.347635
5	6	1.015519	1.03725	-1.366575
6	6	-0.218019	1.556126	-1.305951
7	6	0.860968	-0.807121	0.467386
8	6	-0.582579	-1.027169	0.289288
9	6	-1.515293	-0.098132	0.024676
10	6	-1.156738	1.36643	-0.144277
11	6	3.068026	-0.225151	-0.756536
12	8	3.659211	-1.018051	0.223829
13	6	4.945909	-1.445293	-0.095859
14	6	-2.968907	-0.439388	-0.122977
15	8	-3.177859	-1.803992	0.053254
16	6	-4.511752	-2.179656	-0.069724
17	9	-2.316819	2.080708	-0.425689
18	1	2.324073	0.221333	1.745377
19	1	0.926363	1.995244	2.58327
20	1	-1.152579	2.738623	1.584269
21	1	1.611975	1.247404	-2.263317
22	1	-0.609369	2.169586	-2.124138
23	1	1.429658	-1.711543	0.701743
24	1	-0.933049	-2.05758	0.395506
25	1	3.680023	0.687121	-0.939291
26	1	3.009533	-0.778965	-1.720769
27	1	5.64027	-0.59046	-0.241611
28	1	4.95824	-2.061727	-1.019899
29	1	5.311523	-2.05864	0.743064
30	1	-3.322157	-0.109433	-1.1253
31	1	-3.559032	0.151575	0.612481
32	1	-4.567939	-3.269221	0.085667
33	1	-5.155614	-1.67964	0.685922
34	1	-4.918987	-1.943126	-1.076635
Coordinates (Angstrom) for 0000000211 ground state
Atomic number	Atomic type	X	Y	Z
1	6	2.014706	-2.070462	-0.271381
2	6	0.775458	-2.390491	-0.994473
3	6	-0.361618	-1.681263	-0.957385
4	6	2.007597	-1.481829	1.137163
5	6	0.762916	-1.183656	1.861808
6	6	-0.376532	-0.717904	1.325582
7	6	2.470099	-0.641449	-0.046791
8	6	1.704143	0.521658	-0.505107
9	6	0.37437	0.702419	-0.584274
10	6	-0.583508	-0.416228	-0.147947
11	6	-0.159516	2.058645	-0.979085
12	8	-0.738456	2.765151	0.093678
13	6	0.166995	3.131638	1.093234
14	6	-2.038829	0.017387	-0.351915
15	8	-2.873342	-1.004397	0.104557
16	6	-4.228306	-0.707071	-0.01422
17	9	2.528393	1.534292	-0.840623
18	1	2.838457	-2.766925	-0.457069
[truncated: 41,128 more rows]
