# Supplementary material for: Mechanical Taming of Hardy–Cope Rearrangements
Source: ACS Cent Sci. 2026 May 7;12(6):766–76. doi: 10.1021/acscentsci.6c00254 (PMC13306599; doi:10.1021/acscentsci.6c00254)
Supplement: Supplementary file 3 [file oc6c00254_si_003.csv]

Coordinates (Angstrom) for 0000012100 transition state
Atomic number	Atomic type	X	Y	Z
1	6	0.087598	1.954953	0.715213
2	6	-0.648795	1.269378	1.69461
3	6	-1.233161	0.003041	1.467162
4	6	-0.215412	1.560803	-0.872661
5	6	-1.272191	0.639643	-1.034992
6	6	-1.561011	-0.386551	-0.114665
7	6	1.081884	1.311083	-0.205812
8	6	1.579893	-0.05059	0.028525
9	6	0.861737	-1.09604	0.422273
10	6	-0.574997	-1.10825	0.720174
11	6	-2.866544	-1.137406	-0.371607
12	8	-3.96834	-0.233352	-0.252091
13	6	-5.204782	-0.877855	-0.521928
14	6	3.074943	-0.185207	-0.237596
15	8	3.554182	-1.515877	-0.023015
16	6	4.949722	-1.611863	-0.272471
17	9	2.08613	2.199688	-0.618072
18	1	0.232586	3.015005	0.90187
19	1	-0.757741	1.719516	2.675811
20	1	-2.007347	-0.274788	2.17785
21	1	-0.235182	2.402899	-1.55873
22	1	-1.919879	0.769289	-1.897505
23	1	1.358264	-2.055501	0.555244
24	1	-0.866431	-2.10173	1.061868
25	1	-2.848613	-1.570685	-1.379603
26	1	-3.003627	-1.953229	0.348401
27	1	-5.377996	-1.689607	0.191119
28	1	-5.220017	-1.26508	-1.545255
29	1	-6.006961	-0.142764	-0.415232
30	1	3.618483	0.494743	0.430078
31	1	3.279305	0.095441	-1.278277
32	1	5.50683	-0.958322	0.405712
33	1	5.260656	-2.644826	-0.094739
34	1	5.172466	-1.354556	-1.31247
Coordinates (Angstrom) for 1000020010 transition state
Atomic number	Atomic type	X	Y	Z
1	6	-1.467702	0.338433	0.066805
2	6	-0.83453	0.397959	-1.184453
3	6	0.495575	0.838022	-1.367012
4	6	-0.957763	1.468639	1.176556
5	6	0.081981	2.322699	0.748192
6	6	0.991848	1.982117	-0.26175
7	6	-0.807072	-0.001759	1.360322
8	6	0.503807	-0.658127	1.406313
9	6	1.558328	-0.379406	0.650405
10	6	1.618254	0.639933	-0.414095
11	6	-2.974112	0.100113	0.01356
12	8	-3.218606	-1.265455	-0.329254
13	6	-4.608627	-1.534742	-0.442257
14	6	2.839704	-1.171454	0.855489
15	8	3.253697	-1.817151	-0.350629
16	6	2.478858	-2.971647	-0.649814
17	9	1.676656	3.042764	-0.849274
18	1	-1.337041	-0.03386	-2.045812
19	1	0.771061	1.055704	-2.39502
20	1	-1.740128	1.952747	1.754009
21	1	0.203492	3.284348	1.233065
22	1	-1.46194	-0.430646	2.119848
23	1	0.587019	-1.448824	2.149871
24	1	2.604071	0.676978	-0.880264
25	1	-3.439606	0.313082	0.983839
26	1	-3.43254	0.761175	-0.733034
27	1	-4.735323	-2.58949	-0.700477
28	1	-5.114726	-1.344807	0.509156
29	1	-5.053975	-0.925465	-1.23462
30	1	2.766619	-1.908357	1.664629
31	1	3.637805	-0.475287	1.138929
32	1	1.437755	-2.704772	-0.852781
33	1	2.894011	-3.436557	-1.548248
34	1	2.531522	-3.694682	0.169863
Coordinates (Angstrom) for 0010201000 transition state
Atomic number	Atomic type	X	Y	Z
1	6	0.675338	-0.959789	-0.226399
2	6	-0.659864	-1.048978	-0.602418
3	6	-1.552791	0.034335	-0.560649
4	6	1.025018	0.194519	0.922389
5	6	-0.073512	0.964949	1.370197
6	6	-1.218065	1.182243	0.597103
7	6	1.586808	0.223	-0.469397
8	6	1.203253	1.282779	-1.416011
9	6	0.005813	1.793844	-1.604871
10	6	-1.224012	1.442386	-0.86733
11	6	-3.02541	-0.339361	-0.723016
12	8	-3.433578	-1.153217	0.378999
13	6	-4.788472	-1.560261	0.256825
14	6	3.091858	-0.102994	-0.583221
15	8	3.484057	-1.143109	0.318695
16	6	4.873519	-1.422299	0.221511
17	9	0.008625	1.555711	2.584022
18	1	1.152371	-1.921488	-0.051283
19	1	-1.032658	-2.023064	-0.906678
20	1	1.67252	-0.146869	1.724608
21	1	-2.07854	1.53107	1.160429
22	1	1.998433	1.679328	-2.046442
23	1	-0.10542	2.568571	-2.361218
24	1	-2.045807	2.074789	-1.20197
25	1	-3.165404	-0.887693	-1.663205
26	1	-3.660573	0.554286	-0.752449
27	1	-5.450757	-0.689345	0.240597
28	1	-5.042915	-2.17588	1.123715
29	1	-4.929088	-2.157784	-0.649026
30	1	3.672399	0.800175	-0.356434
31	1	3.313941	-0.424462	-1.608584
32	1	5.12737	-1.759049	-0.788191
33	1	5.461682	-0.537473	0.483201
34	1	5.114096	-2.222145	0.926906
Coordinates (Angstrom) for 0010200100 transition state
Atomic number	Atomic type	X	Y	Z
1	6	-0.14481	0.77619	1.756617
2	6	-1.065445	-0.224756	1.379284
3	6	-1.319173	-0.580651	0.040736
4	6	0.12747	1.969493	0.621914
5	6	-0.617458	1.85508	-0.558921
6	6	-1.075316	0.628047	-1.079107
7	6	1.173446	1.00925	1.080535
8	6	1.766995	0.010515	0.188568
9	6	1.132364	-0.685564	-0.753649
10	6	-0.304497	-0.646826	-1.043267
11	6	-2.557468	-1.447838	-0.172543
12	8	-3.721365	-0.721218	0.229916
13	6	-4.901511	-1.495511	0.073144
14	6	3.271262	-0.169918	0.401506
15	8	3.836523	-1.159984	-0.458546
16	6	5.234622	-1.298244	-0.248657
17	9	-0.89396	2.983814	-1.251705
18	1	-0.239532	1.131799	2.778841
19	1	-1.620422	-0.720413	2.170716
20	1	0.185697	2.977002	1.022641
21	1	-1.845159	0.718861	-1.839074
22	1	1.920096	1.465534	1.733161
23	1	1.699484	-1.384087	-1.366126
24	1	-0.527335	-1.319032	-1.87201
25	1	-2.470133	-2.367518	0.419583
26	1	-2.666729	-1.729626	-1.226841
27	1	-4.85508	-2.395284	0.694138
28	1	-5.044422	-1.768836	-0.97674
29	1	-5.754545	-0.892635	0.395797
30	1	3.447459	-0.4678	1.442606
31	1	3.772039	0.788505	0.216199
32	1	5.75021	-0.357759	-0.465624
33	1	5.610541	-2.066834	-0.929268
34	1	5.439321	-1.61219	0.779428
Coordinates (Angstrom) for 0100012000 transition state
Atomic number	Atomic type	X	Y	Z
1	6	1.450906	-0.403512	-0.640377
2	6	0.972432	0.540373	0.276371
3	6	-0.25546	0.399717	0.959092
4	6	0.300635	-1.350188	-1.400554
5	6	-1.030206	-1.049495	-1.045179
6	6	-1.411274	-0.541607	0.211343
7	6	1.348449	-1.883658	-0.481767
8	6	0.993375	-2.501793	0.803008
9	6	0.099432	-2.058018	1.675267
10	6	-0.777147	-0.889509	1.50868
11	6	1.899709	1.646893	0.69346
12	8	1.913815	2.630604	-0.337869
13	6	2.780335	3.709571	-0.020128
14	6	-2.854779	-0.051007	0.304764
15	8	-3.049326	1.040313	-0.597064
16	6	-4.390174	1.506594	-0.575952
17	9	2.36479	-2.587872	-1.136747
18	1	2.236446	-0.053331	-1.306463
19	1	-0.652915	1.316087	1.391196
20	1	0.472408	-1.513902	-2.460378
21	1	-1.787854	-1.164396	-1.815251
22	1	1.556474	-3.397421	1.051099
23	1	-0.030525	-2.623189	2.596131
24	1	-1.400824	-0.772167	2.395068
25	1	1.569552	2.104693	1.633363
26	1	2.912144	1.252545	0.843427
27	1	2.751336	4.428823	-0.842992
28	1	2.448929	4.21161	0.893983
29	1	3.808714	3.354233	0.096663
30	1	-3.09262	0.287444	1.320478
31	1	-3.53779	-0.870943	0.049242
32	1	-5.077045	0.71296	-0.885354
33	1	-4.47731	2.337664	-1.280904
34	1	-4.655541	1.866637	0.422712
Coordinates (Angstrom) for 0000100021 transition state
Atomic number	Atomic type	X	Y	Z
1	6	-0.833737	-2.232421	-1.213356
2	6	0.367715	-1.758712	-1.783196
3	6	1.027702	-0.597969	-1.324829
4	6	-1.797783	-1.071198	-0.505068
5	6	-1.299213	0.238391	-0.556628
6	6	0.073842	0.550632	-0.57729
7	6	-1.168174	-2.200068	0.231552
8	6	-0.137381	-1.9998	1.251706
9	6	0.875332	-1.139252	1.200673
10	6	1.161231	-0.199155	0.105307
11	6	-2.292898	1.370203	-0.560961
12	8	-3.047204	1.322387	0.649553
13	6	-4.003598	2.37024	0.710578
14	6	2.421466	0.629046	0.444138
15	8	2.748721	1.562706	-0.595273
16	6	3.909014	2.315222	-0.268044
17	9	1.709782	-1.140495	2.270479
18	1	-1.367963	-2.962128	-1.816276
19	1	0.820639	-2.327976	-2.588475
20	1	1.747748	-0.193075	-2.031531
21	1	-2.861622	-1.180028	-0.705832
22	1	0.303106	1.571125	-0.877682
23	1	-1.870866	-2.970293	0.550955
24	1	-0.211813	-2.622445	2.139418
25	1	-1.791285	2.341802	-0.635247
26	1	-2.966202	1.264367	-1.420082
27	1	-3.507015	3.345085	0.687378
28	1	-4.714623	2.289483	-0.117299
29	1	-4.552687	2.281201	1.651769
30	1	3.272724	-0.049347	0.583975
31	1	2.247981	1.187313	1.372943
32	1	4.772813	1.654725	-0.14588
33	1	3.745038	2.895414	0.645091
34	1	4.112737	3.007542	-1.089267
Coordinates (Angstrom) for 0020010100 transition state
Atomic number	Atomic type	X	Y	Z
1	6	-0.478608	2.307104	0.636627
2	6	0.28753	2.320109	-0.548567
3	6	0.980353	1.190975	-1.032048
4	6	0.000466	1.1978	1.780799
5	6	1.09228	0.391524	1.432212
6	6	1.435199	0.059038	0.104766
7	6	-1.32452	1.1808	1.097408
8	6	-1.725522	0.096759	0.19269
9	6	-0.952058	-0.500628	-0.711621
10	6	0.459857	-0.203184	-0.982145
11	6	2.829329	-0.517377	-0.086974
12	8	2.903168	-1.799373	0.544862
13	6	4.189391	-2.382056	0.390915
14	6	-3.184294	-0.328539	0.366995
15	8	-3.582285	-1.332296	-0.56715
16	6	-4.932473	-1.726158	-0.369148
17	9	1.958183	1.443988	-1.99147
18	1	-0.726365	3.289986	1.028975
19	1	0.326901	3.227197	-1.140237
20	1	0.011334	1.569942	2.802035
21	1	1.629378	-0.102397	2.237817
22	1	-2.147109	1.489261	1.745554
23	1	-1.370258	-1.298504	-1.322294
24	1	0.819056	-0.83532	-1.793933
25	1	3.069696	-0.63163	-1.151037
26	1	3.573179	0.15536	0.358428
27	1	4.190296	-3.352567	0.894259
28	1	4.954602	-1.749428	0.85095
29	1	4.415661	-2.538135	-0.668249
30	1	-3.319385	-0.714805	1.38492
31	1	-3.828336	0.549239	0.231499
32	1	-5.065174	-2.153431	0.629475
33	1	-5.605162	-0.874195	-0.507266
34	1	-5.180602	-2.490115	-1.11082
Coordinates (Angstrom) for 0010100200 transition state
Atomic number	Atomic type	X	Y	Z
1	6	-0.300993	0.862567	1.743597
2	6	0.829253	0.109816	1.360847
3	6	1.106608	-0.275293	0.044559
4	6	-1.637607	0.548927	0.801577
5	6	-1.470735	-0.340208	-0.279612
6	6	-0.22544	-0.539011	-0.913334
7	6	-0.984104	1.883373	0.915553
8	6	-0.323295	2.532686	-0.22438
9	6	0.452826	1.940109	-1.127182
10	6	0.792541	0.509108	-1.177663
11	6	2.231938	-1.297267	-0.09984
12	8	3.484041	-0.649607	0.131744
13	6	4.568784	-1.562808	0.052146
14	6	-2.697642	-0.985038	-0.866525
15	8	-3.291556	-1.887668	0.067015
16	6	-2.616575	-3.136586	0.132916
17	9	-0.516428	3.866432	-0.363977
18	1	-0.489591	0.902153	2.812939
19	1	1.583147	-0.067633	2.123774
20	1	-2.556774	0.417897	1.370418
21	1	-0.165489	-1.422535	-1.545279
22	1	-1.554157	2.61972	1.480768
23	1	0.877994	2.567281	-1.90619
24	1	1.435796	0.315614	-2.036451
25	1	2.237806	-1.735679	-1.105491
26	1	2.093278	-2.112305	0.622089
27	1	4.618943	-2.012904	-0.943994
28	1	5.496146	-1.013053	0.2338
29	1	4.470223	-2.342408	0.813658
30	1	-3.439794	-0.2079	-1.081844
31	1	-2.493957	-1.496886	-1.814341
32	1	-3.153859	-3.778264	0.836611
33	1	-2.612711	-3.624202	-0.846703
34	1	-1.592383	-3.010846	0.495998
Coordinates (Angstrom) for 0002000110 transition state
Atomic number	Atomic type	X	Y	Z
1	6	2.388483	0.489459	-0.867066
2	6	2.334911	-0.763859	-1.510225
3	6	1.625037	-1.861846	-0.995268
4	6	2.111546	0.518007	0.77587
5	6	1.953837	-0.755969	1.342704
6	6	1.418609	-1.862647	0.657547
7	6	1.203619	1.145604	-0.205274
8	6	-0.166592	0.658867	-0.502495
9	6	-0.575657	-0.595558	-0.383036
10	6	0.300499	-1.788239	-0.347736
11	6	-1.113699	1.796683	-0.862952
12	8	-1.574214	2.408301	0.337602
13	6	-2.420442	3.517216	0.072917
14	6	-2.063009	-0.956388	-0.420208
15	8	-2.346159	-1.929021	0.592886
16	6	-3.724364	-2.270154	0.621785
17	9	2.973393	1.381185	1.449216
18	1	3.188617	1.147079	-1.194047
19	1	2.851007	-0.8788	-2.457799
20	1	1.902575	-2.824329	-1.41778
21	1	2.216495	-0.871945	2.387892
22	1	1.561661	-2.823913	1.143217
23	1	1.249704	2.234687	-0.165313
24	1	-0.269709	-2.714402	-0.442925
25	1	-1.961624	1.455468	-1.467423
26	1	-0.584758	2.537285	-1.477411
27	1	-3.306227	3.198759	-0.485144
28	1	-2.743226	3.940262	1.027935
29	1	-1.879937	4.287708	-0.485298
30	1	-2.306529	-1.377623	-1.403085
31	1	-2.708248	-0.093896	-0.232581
32	1	-4.332154	-1.393084	0.864086
33	1	-4.035616	-2.690951	-0.339162
34	1	-3.876255	-3.024283	1.398609
Coordinates (Angstrom) for 0100120000 transition state
Atomic number	Atomic type	X	Y	Z
1	6	-0.86135	0.269221	-1.359618
2	6	-1.607363	0.218675	-0.165014
3	6	-1.069186	0.524771	1.09631
4	6	0.789802	0.024465	-1.225462
5	6	1.21516	-0.27301	0.080521
6	6	0.565182	0.198123	1.238567
7	6	0.175783	1.296841	-1.674663
8	6	0.312845	2.529074	-0.893262
9	6	0.238595	2.63911	0.431569
10	6	-0.044056	1.557845	1.380739
11	6	-3.080241	-0.059225	-0.25975
12	8	-3.270305	-1.466616	-0.137083
13	6	-4.644825	-1.816234	-0.210986
14	6	2.415052	-1.157922	0.270371
15	8	3.433841	-0.795612	-0.66513
16	6	4.587086	-1.612151	-0.519664
17	9	0.865431	-0.448444	2.438364
18	1	-1.307203	-0.243344	-2.210115
19	1	-1.649064	0.176805	1.948524
20	1	1.216304	-0.595037	-2.012055
21	1	0.296931	1.503918	-2.738276
22	1	0.523025	3.431835	-1.46359
23	1	0.385589	3.626275	0.865072
24	1	-0.045841	1.932641	2.403586
25	1	-3.623992	0.459593	0.538852
26	1	-3.477881	0.286094	-1.221615
27	1	-4.730054	-2.901722	-0.112417
28	1	-5.064818	-1.519397	-1.176887
29	1	-5.204457	-1.346791	0.603819
30	1	2.122339	-2.201825	0.107288
31	1	2.821782	-1.060771	1.283243
32	1	4.338844	-2.662465	-0.700367
33	1	5.018676	-1.49282	0.478793
34	1	5.327746	-1.296674	-1.259373
Coordinates (Angstrom) for 0000120100 transition state
Atomic number	Atomic type	X	Y	Z
1	6	-0.016622	0.434638	1.963426
2	6	0.551192	1.694671	1.720353
3	6	0.894654	2.169297	0.44167
4	6	0.344438	-0.739505	0.839348
5	6	1.231096	-0.350712	-0.190229
6	6	1.299823	0.978981	-0.657506
7	6	-1.022345	-0.225959	1.076819
8	6	-1.758602	0.516971	0.045491
9	6	-1.246862	1.422355	-0.785983
10	6	0.136281	1.906005	-0.806353
11	6	1.958501	-1.412031	-0.96281
12	8	3.32977	-1.490516	-0.572752
13	6	3.532791	-2.20566	0.636633
14	6	-3.23731	0.183873	-0.054752
15	8	-3.375087	-1.191063	-0.415027
16	6	-4.740319	-1.569462	-0.517731
17	9	2.417298	1.319405	-1.419272
18	1	0.010598	0.10259	2.997746
19	1	0.720188	2.351548	2.567925
20	1	1.562138	3.026526	0.431503
21	1	0.548966	-1.717812	1.27069
22	1	-1.670389	-0.93316	1.598395
23	1	-1.900098	1.886989	-1.522061
24	1	0.271839	2.655616	-1.585583
25	1	1.942117	-1.164374	-2.030385
26	1	1.478965	-2.39378	-0.867954
27	1	4.609749	-2.287924	0.807489
28	1	3.093671	-1.672577	1.484365
29	1	3.116074	-3.214953	0.565838
30	1	-3.743929	0.804841	-0.80341
31	1	-3.716973	0.362359	0.915654
32	1	-5.242355	-0.987389	-1.296552
33	1	-4.784949	-2.627404	-0.789792
34	1	-5.249047	-1.433875	0.441564
Coordinates (Angstrom) for 0002001010 transition state
Atomic number	Atomic type	X	Y	Z
1	6	-1.384738	-0.99877	1.177365
2	6	-0.589952	-2.122488	1.491999
3	6	0.363439	-2.66629	0.618687
4	6	-1.678451	-0.786983	-0.450066
5	6	-1.081893	-1.727305	-1.313492
6	6	0.113997	-2.410638	-1.006064
7	6	-0.94039	0.18722	0.399269
8	6	0.484334	0.474179	0.192285
9	6	1.444109	-0.407831	-0.059834
10	6	1.26754	-1.854271	-0.254847
11	6	-1.736688	1.466328	0.714055
12	8	-1.660612	2.370567	-0.392828
13	6	-2.398367	3.55868	-0.14817
14	6	2.89732	0.046514	-0.21106
15	8	3.08395	1.423397	0.116704
16	6	4.430878	1.830217	-0.075897
17	9	-3.025916	-0.529081	-0.704108
18	1	-2.267623	-0.891778	1.801539
19	1	-0.698796	-2.56506	2.477077
20	1	0.708431	-3.664593	0.87531
21	1	-1.550064	-1.89149	-2.276981
22	1	0.322649	-3.266978	-1.642179
23	1	0.763052	1.524314	0.27322
24	1	2.213165	-2.350119	-0.481775
25	1	-1.317662	1.946453	1.608017
26	1	-2.790811	1.239583	0.918468
27	1	-2.003242	4.082096	0.727784
28	1	-3.458517	3.329206	-0.003931
29	1	-2.298619	4.211815	-1.019202
30	1	3.52853	-0.5544	0.455389
31	1	3.212953	-0.123792	-1.247887
32	1	5.102351	1.251496	0.565698
33	1	4.513787	2.88615	0.195057
34	1	4.720128	1.71574	-1.125017
Coordinates (Angstrom) for 0000011200 transition state
Atomic number	Atomic type	X	Y	Z
1	6	-0.749829	-0.80153	1.533942
2	6	0.486226	-0.398954	2.073949
3	6	1.520599	0.190345	1.320356
4	6	-0.676793	-1.297007	-0.056227
5	6	0.584249	-1.202943	-0.6854
6	6	1.584356	-0.313897	-0.263033
7	6	-1.473372	-0.129033	0.418905
8	6	-1.156885	1.241101	-0.002243
9	6	0.055677	1.773618	-0.11623
10	6	1.33214	1.092287	0.146197
11	6	2.971868	-0.635994	-0.830007
12	8	3.99474	0.162974	-0.226132
13	6	5.275198	-0.13723	-0.763472
14	6	-2.993257	-0.376407	0.423849
15	8	-3.457631	-0.522615	-0.922032
16	6	-4.875653	-0.564339	-0.983424
17	9	-2.189941	2.074704	-0.28388
18	1	-1.321312	-1.458286	2.184508
19	1	0.645499	-0.525219	3.140445
20	1	2.47548	0.266602	1.833785
21	1	-1.22091	-2.211944	-0.277211
22	1	0.725106	-1.772416	-1.599492
23	1	0.117466	2.811018	-0.433567
24	1	2.154708	1.789598	-0.015382
25	1	3.202239	-1.693346	-0.648364
26	1	2.967178	-0.452519	-1.911679
27	1	5.534296	-1.18367	-0.575896
28	1	6.013811	0.499034	-0.268651
29	1	5.298844	0.070789	-1.837491
30	1	-3.511607	0.452087	0.923838
31	1	-3.240597	-1.297033	0.967577
32	1	-5.302522	0.375263	-0.619666
33	1	-5.171589	-0.700118	-2.027068
34	1	-5.260636	-1.405158	-0.398427
Coordinates (Angstrom) for 0110020000 transition state
Atomic number	Atomic type	X	Y	Z
1	6	-0.240915	-1.552048	-0.855109
2	6	0.452274	-0.503879	-0.224144
3	6	-0.202719	0.582004	0.388192
4	6	-1.742169	-1.16053	-1.463925
5	6	-2.144314	0.174614	-1.258141
6	6	-1.721448	0.95735	-0.163619
7	6	-1.512878	-2.161259	-0.387951
8	6	-1.992431	-1.960325	0.984419
9	6	-1.955901	-0.830932	1.679444
10	6	-1.438977	0.465881	1.206978
11	6	1.956502	-0.661319	-0.127735
12	8	2.286825	-2.02848	0.143807
13	6	3.692681	-2.229371	0.165511
14	6	0.637616	1.824741	0.71283
15	8	1.424952	2.207044	-0.419948
16	6	2.116326	3.426148	-0.188283
17	9	-1.987979	2.321394	-0.261828
18	1	0.35553	-2.168434	-1.52627
19	1	-1.948655	-1.554901	-2.455298
20	1	-2.813742	0.635829	-1.974819
21	1	-1.654352	-3.197857	-0.694498
22	1	-2.406262	-2.840609	1.4726
23	1	-2.345494	-0.846962	2.695186
24	1	-1.57598	1.220125	1.980823
25	1	2.408004	-0.35913	-1.080122
26	1	2.384727	-0.058443	0.676948
27	1	3.88641	-3.284135	0.378131
28	1	4.130472	-1.983596	-0.806772
29	1	4.155273	-1.624445	0.951321
30	1	-0.003651	2.668247	0.997688
31	1	1.294175	1.617873	1.566903
32	1	2.716316	3.655031	-1.07305
33	1	1.407827	4.244156	-0.026416
34	1	2.785106	3.329751	0.672425
Coordinates (Angstrom) for 0001002010 transition state
Atomic number	Atomic type	X	Y	Z
1	6	1.080505	0.797008	1.291891
2	6	0.448102	2.041249	1.084787
3	6	-0.508353	2.2654	0.077299
4	6	1.224719	-0.150725	-0.066909
5	6	0.680644	0.371584	-1.247161
6	6	-0.382713	1.300657	-1.27337
7	6	0.435559	-0.536883	1.137637
8	6	-1.020105	-0.691128	1.087983
9	6	-1.882908	0.100506	0.45276
10	6	-1.548655	1.284458	-0.344406
11	6	2.552526	-0.88206	-0.230061
12	8	3.510457	-0.012548	-0.845017
13	6	4.759603	-0.662315	-1.032408
14	6	-3.366292	-0.222618	0.542168
15	8	-3.937201	-0.411262	-0.754518
16	6	-3.628297	-1.68231	-1.311653
17	9	1.01795	-1.531189	1.934233
18	1	1.958142	0.830539	1.930865
19	1	0.708626	2.865021	1.741605
20	1	-0.719955	3.311408	-0.129765
21	1	1.108436	0.077744	-2.201527
22	1	-0.52437	1.815011	-2.220122
23	1	-1.393657	-1.544438	1.64783
24	1	-2.443748	1.750668	-0.762235
25	1	2.40531	-1.769569	-0.858231
26	1	2.954103	-1.207373	0.736664
27	1	5.181379	-0.967902	-0.070077
28	1	5.44721	0.043391	-1.506123
29	1	4.645284	-1.531447	-1.687313
30	1	-3.881291	0.629991	1.000319
31	1	-3.58156	-1.092808	1.174284
32	1	-3.984949	-2.48584	-0.660076
33	1	-2.553134	-1.784712	-1.484542
34	1	-4.139434	-1.765444	-2.27471
Coordinates (Angstrom) for 0000001102 transition state
Atomic number	Atomic type	X	Y	Z
1	6	0.249528	-1.370736	0.919293
2	6	1.474464	-1.115936	1.591557
3	6	2.572521	-0.529325	0.964738
4	6	0.38195	-1.626692	-0.711675
5	6	1.685907	-1.529872	-1.24248
6	6	2.6828	-0.721513	-0.683989
7	6	-0.393544	-0.496309	-0.085523
8	6	0.041899	0.915427	-0.283883
9	6	1.266918	1.376181	-0.212201
10	6	2.498802	0.585024	-0.018199
11	6	-1.943997	-0.690901	-0.121209
12	8	-2.317167	-2.079297	-0.059289
13	6	-3.728674	-2.235246	-0.009226
14	6	-1.012031	1.967497	-0.634115
15	8	-1.86925	2.177972	0.485491
16	6	-2.840178	3.181426	0.223243
17	9	3.642258	1.39186	-0.037825
18	1	-0.377378	-2.090971	1.43992
19	1	1.534189	-1.347895	2.64992
20	1	3.514271	-0.622322	1.498115
21	1	-0.178721	-2.479592	-1.085016
22	1	1.91776	-2.097795	-2.137765
23	1	3.685934	-0.914922	-1.054525
24	1	1.46798	2.435016	-0.352187
25	1	-2.391244	-0.184589	0.74078
26	1	-2.352988	-0.292118	-1.05472
27	1	-4.134999	-1.76359	0.890627
28	1	-4.194062	-1.807788	-0.902537
29	1	-3.955529	-3.304156	0.025012
30	1	-1.591871	1.650944	-1.508776
31	1	-0.55204	2.927217	-0.90413
32	1	-3.472516	3.288115	1.108661
33	1	-3.470434	2.892405	-0.62332
34	1	-2.355532	4.141763	0.022766
Coordinates (Angstrom) for 0000010102 transition state
Atomic number	Atomic type	X	Y	Z
1	6	-0.619336	-1.736467	0.966912
2	6	0.232603	-0.999691	1.812647
3	6	0.973776	0.122318	1.396276
4	6	-0.087404	-1.801888	-0.609062
5	6	1.042191	-1.035069	-0.939089
6	6	1.446722	0.096468	-0.196713
7	6	-1.400728	-1.215209	-0.177578
8	6	-1.697513	0.212995	-0.324172
9	6	-0.878172	1.223129	-0.047017
10	6	0.527958	1.117931	0.368509
11	6	2.861238	0.587795	-0.482048
12	8	3.793463	-0.483792	-0.295117
13	6	5.125512	-0.067877	-0.560158
14	6	-3.097291	0.530457	-0.821325
15	8	-4.046448	0.049856	0.130407
16	6	-5.379935	0.30628	-0.285462
17	9	1.092398	2.388105	0.546497
18	1	-0.957052	-2.684376	1.378634
19	1	0.303396	-1.300469	2.853148
20	1	1.72334	0.469237	2.10112
21	1	-0.12145	-2.791456	-1.057227
22	1	1.643865	-1.352934	-1.785497
23	1	-2.263315	-1.833723	-0.433146
24	1	-1.228254	2.244816	-0.165937
25	1	3.143354	1.410043	0.185825
26	1	2.919589	0.948012	-1.516765
27	1	5.421799	0.731204	0.126174
28	1	5.789932	-0.922577	-0.407612
29	1	5.2229	0.26948	-1.596535
30	1	-3.243775	1.608181	-0.962724
31	1	-3.259683	0.037241	-1.787843
32	1	-6.059642	-0.085168	0.476131
33	1	-5.589854	-0.198521	-1.233379
34	1	-5.550586	1.382521	-0.38547
Coordinates (Angstrom) for 0010100002 transition state
Atomic number	Atomic type	X	Y	Z
1	6	-0.080686	-1.222053	-1.904416
2	6	1.083153	-0.575342	-1.43584
3	6	1.285644	-0.205859	-0.09759
4	6	-1.459131	-0.857913	-1.029089
5	6	-1.307112	-0.017807	0.080429
6	6	-0.094083	0.119936	0.785749
7	6	-0.870205	-2.227495	-1.146511
8	6	-0.30356	-2.93274	0.006371
9	6	0.444796	-2.4008	0.97046
10	6	0.847543	-0.998193	1.089845
11	6	2.478068	0.711095	0.153096
12	8	2.380161	1.875318	-0.675066
13	6	3.477018	2.754303	-0.472538
14	6	-2.542561	0.608914	0.663821
15	8	-2.908145	1.719456	-0.151583
16	6	-4.065169	2.375243	0.345826
17	9	1.596111	-0.788008	2.255122
18	1	-0.211125	-1.212153	-2.983283
19	1	1.838762	-0.31674	-2.172452
20	1	-2.325484	-0.648789	-1.654458
21	1	-0.015886	1.000214	1.418899
22	1	-1.446749	-2.911857	-1.769477
23	1	-0.516692	-3.998345	0.063943
24	1	0.800535	-3.054043	1.762639
25	1	3.405443	0.173044	-0.079983
26	1	2.521451	1.035529	1.19931
27	1	3.50037	3.106599	0.563179
28	1	4.418756	2.256503	-0.722927
29	1	3.352834	3.617691	-1.131611
30	1	-3.361265	-0.120671	0.683272
31	1	-2.364731	0.948965	1.69088
32	1	-4.29979	3.211377	-0.318331
33	1	-4.918441	1.69025	0.359504
34	1	-3.881399	2.768573	1.35031
Coordinates (Angstrom) for 0000001102 transition state
Atomic number	Atomic type	X	Y	Z
1	6	0.823269	-1.65543	1.056716
2	6	2.010068	-1.08667	1.501233
3	6	2.784868	-0.233196	0.688903
4	6	0.596352	-1.803384	-0.5874
5	6	1.715413	-1.402518	-1.348173
6	6	2.593338	-0.374864	-0.960752
7	6	-0.248441	-0.929328	0.272401
8	6	-0.235965	0.524751	0.108271
9	6	0.844732	1.298637	-0.039886
10	6	2.22865	0.842705	-0.193499
11	6	-1.641887	-1.564773	0.552753
12	8	-2.489523	-1.422228	-0.588578
13	6	-3.76453	-2.010786	-0.372248
14	6	-1.597395	1.249194	0.107087
15	8	-1.476053	2.676989	0.169675
16	6	-2.741591	3.314056	0.065731
17	9	3.114038	1.909223	-0.39039
18	1	0.528053	-2.536205	1.622467
19	1	2.331712	-1.256966	2.523424
20	1	3.809227	-0.08633	1.019196
21	1	0.15998	-2.744489	-0.913705
22	1	1.873157	-1.874557	-2.312891
23	1	3.510085	-0.306241	-1.539084
24	1	0.740956	2.375374	-0.138706
25	1	-1.539151	-2.638133	0.762187
26	1	-2.10069	-1.114005	1.440793
27	1	-4.368113	-1.864567	-1.271947
28	1	-3.66534	-3.084929	-0.18883
29	1	-4.270319	-1.528876	0.46995
30	1	-2.132867	0.993799	-0.81378
31	1	-2.185593	0.950533	0.979503
32	1	-3.208022	3.086331	-0.89757
33	1	-2.589211	4.394643	0.131823
34	1	-3.39688	3.003155	0.885082
Coordinates (Angstrom) for 0000011002 transition state
Atomic number	Atomic type	X	Y	Z
1	6	-1.210629	-0.205198	1.150834
2	6	-0.097505	0.259732	1.863872
3	6	1.098196	0.692317	1.251679
4	6	-0.882769	-0.869518	-0.340036
5	6	0.480465	-0.904494	-0.703193
6	6	1.419243	0.026103	-0.238199
7	6	-1.69653	0.357528	-0.143409
8	6	-1.247831	1.660875	-0.642998
9	6	-0.0115	2.150141	-0.580067
10	6	1.163685	1.473645	-0.023679
11	6	2.876681	-0.335149	-0.507457
12	8	3.167732	-1.622572	0.049674
13	6	4.512687	-2.005986	-0.198144
14	6	-3.217351	0.186093	-0.400715
15	8	-3.705009	-1.076729	0.066231
16	6	-5.097388	-1.220593	-0.176029
17	9	2.295462	2.295802	-0.107908
18	1	-1.915297	-0.776135	1.750462
19	1	-0.15727	0.293774	2.946974
20	1	1.952733	0.78256	1.915301
21	1	-1.411679	-1.798009	-0.542384
22	1	0.809674	-1.720081	-1.340597
23	1	-1.997156	2.305	-1.10085
24	1	0.172826	3.141887	-0.983995
25	1	3.052741	-0.355205	-1.590321
26	1	3.56215	0.394375	-0.060851
27	1	4.701221	-2.069807	-1.274127
28	1	5.205498	-1.296749	0.264843
29	1	4.6766	-2.992425	0.243786
30	1	-3.760406	0.986729	0.117466
31	1	-3.408952	0.260729	-1.478768
32	1	-5.306787	-1.174227	-1.249031
33	1	-5.660692	-0.445366	0.352219
34	1	-5.412873	-2.197838	0.199049
Coordinates (Angstrom) for 0002000101 transition state
Atomic number	Atomic type	X	Y	Z
1	6	0.653309	2.038494	1.136864
2	6	-0.548172	1.56878	1.688056
3	6	-1.459814	0.751373	0.986122
4	6	0.706982	2.182033	-0.519819
5	6	-0.507514	1.88107	-1.169155
6	6	-1.443555	0.954485	-0.667402
7	6	1.541978	1.22703	0.249725
8	6	1.394636	-0.235051	0.103465
9	6	0.249419	-0.89042	-0.030786
10	6	-1.10379	-0.328051	0.021625
11	6	2.732936	-0.972628	0.070712
12	8	2.579603	-2.383587	-0.088315
13	6	3.836584	-3.045317	-0.117003
14	6	-2.159029	-1.454211	-0.125456
15	8	-3.497792	-0.945413	-0.083674
16	6	-4.454038	-1.987452	-0.2194
17	9	1.354487	3.339458	-0.945803
18	1	1.117742	2.863499	1.669224
19	1	-0.779693	1.824495	2.717076
20	1	-2.452827	0.720728	1.428201
21	1	-0.718057	2.385075	-2.105102
22	1	-2.428978	1.036645	-1.1195
23	1	2.590672	1.523699	0.297989
24	1	0.301816	-1.970924	-0.158764
25	1	3.265623	-0.779239	1.010058
26	1	3.330936	-0.58586	-0.763784
27	1	3.658532	-4.117015	-0.239588
28	1	4.43689	-2.692536	-0.961152
29	1	4.375585	-2.886283	0.821932
30	1	-2.006768	-1.965534	-1.084491
31	1	-2.030574	-2.175304	0.691805
32	1	-4.358258	-2.705227	0.600946
33	1	-5.452978	-1.544909	-0.180778
34	1	-4.334132	-2.495245	-1.181227
Coordinates (Angstrom) for 0001000012 transition state
Atomic number	Atomic type	X	Y	Z
1	6	1.542263	-0.05757	1.346652
2	6	1.013142	1.238564	1.485563
3	6	0.048169	1.790668	0.624517
4	6	1.589786	-0.602479	-0.21774
5	6	1.029844	0.217573	-1.20968
6	6	0.052943	1.200444	-0.932952
7	6	0.785558	-1.242857	0.876831
8	6	-0.678389	-1.279598	0.861578
9	6	-1.492403	-0.287554	0.504503
10	6	-1.084811	1.033325	0.009635
11	6	2.863506	-1.347086	-0.628872
12	8	4.038345	-0.727595	-0.093547
13	6	4.424982	0.437027	-0.809796
14	6	-2.987001	-0.507079	0.591604
15	8	-3.481665	-0.791524	-0.716826
16	6	-4.900258	-0.848422	-0.737364
17	9	-2.170409	1.868751	-0.293383
18	1	2.427841	-0.258625	1.944563
19	1	1.357192	1.841303	2.320331
20	1	-0.091084	2.864471	0.707719
21	1	1.261713	0.033805	-2.254359
22	1	-0.085467	1.946602	-1.709806
23	1	1.172234	-2.188064	1.26007
24	1	-1.11693	-2.220403	1.189448
25	1	2.955518	-1.455333	-1.717144
26	1	2.843378	-2.367138	-0.228837
27	1	3.68524	1.233067	-0.691823
28	1	5.373474	0.791036	-0.3965
29	1	4.573322	0.209912	-1.869835
30	1	-3.230776	-1.349126	1.2514
31	1	-3.478668	0.381868	1.005951
32	1	-5.220885	-1.087716	-1.75481
33	1	-5.263074	-1.630554	-0.063484
34	1	-5.326768	0.119346	-0.45633
Coordinates (Angstrom) for 0001100020 transition state
Atomic number	Atomic type	X	Y	Z
1	6	-0.214723	-1.344898	1.18048
2	6	-1.083368	-0.646859	2.019276
3	6	-1.827064	0.460273	1.625253
4	6	0.488171	-0.429629	-0.054454
5	6	0.07308	0.918946	-0.110181
6	6	-1.151586	1.376725	0.410529
7	6	-0.416348	-1.588566	-0.272527
8	6	-1.747358	-1.43411	-0.905132
9	6	-2.627685	-0.483083	-0.654005
10	6	-2.44533	0.650026	0.279338
11	6	1.999316	-0.669181	-0.236639
12	8	2.353427	-2.040306	-0.004721
13	6	3.752357	-2.243654	-0.150716
14	6	0.739491	1.853151	-1.101503
15	8	2.01644	2.280345	-0.626998
16	6	1.926854	3.315292	0.343708
17	9	-3.798994	-0.529893	-1.332847
18	1	0.452248	-2.037302	1.688651
19	1	-1.207135	-1.011452	3.034597
20	1	-2.270703	1.03178	2.436595
21	1	-1.216901	2.447831	0.590829
22	1	0.054392	-2.49858	-0.645039
23	1	-2.022714	-2.195324	-1.630214
24	1	-3.329063	1.286197	0.267538
25	1	2.552732	-0.047184	0.477028
26	1	2.294032	-0.410816	-1.259969
27	1	3.967116	-3.299844	0.032493
28	1	4.072681	-1.99351	-1.166678
29	1	4.305553	-1.643682	0.578231
30	1	0.899314	1.325972	-2.04903
31	1	0.117141	2.724107	-1.341297
32	1	2.942292	3.612642	0.619501
33	1	1.410567	4.187356	-0.068961
34	1	1.415624	2.963939	1.244543
Coordinates (Angstrom) for 0001002001 transition state
Atomic number	Atomic type	X	Y	Z
1	6	-0.966132	-1.724214	-0.546292
2	6	0.204384	-2.018746	-1.275714
3	6	1.340444	-1.187979	-1.293735
4	6	-1.285075	-0.10831	-0.364235
5	6	-0.34152	0.778375	-0.908382
6	6	1.015899	0.433023	-1.093572
7	6	-1.023832	-1.042625	0.769163
8	6	0.166086	-0.907813	1.620858
9	6	1.392478	-0.610147	1.229408
10	6	1.840385	-0.355742	-0.151399
11	6	-2.739009	0.291856	-0.577773
12	8	-2.998881	1.529347	0.091945
13	6	-4.36541	1.902049	-0.012467
14	6	3.359351	-0.079833	-0.226485
15	8	3.792931	0.907058	0.717441
16	6	3.450932	2.233118	0.341962
17	9	-2.148959	-1.401147	1.522223
18	1	-1.818933	-2.354555	-0.781182
19	1	0.247713	-2.960518	-1.814101
20	1	2.044099	-1.414272	-2.091303
21	1	-0.626932	1.814314	-1.070812
22	1	1.534803	1.080494	-1.79645
23	1	-0.011068	-1.063617	2.681744
24	1	2.151334	-0.543046	2.008863
25	1	-2.931035	0.415911	-1.651252
26	1	-3.425999	-0.476748	-0.20373
27	1	-5.00444	1.154733	0.467678
28	1	-4.501873	2.858013	0.500117
29	1	-4.650633	2.02423	-1.061813
30	1	3.888905	-1.007349	0.023273
31	1	3.683709	0.205315	-1.235571
32	1	3.929171	2.919978	1.045755
33	1	3.814947	2.460378	-0.664517
34	1	2.370566	2.387743	0.400192
Coordinates (Angstrom) for 1000120000 transition state
Atomic number	Atomic type	X	Y	Z
1	6	-1.426135	-0.580102	-0.134357
2	6	-1.01564	-1.729936	-0.828653
3	6	0.291324	-2.255317	-0.787129
4	6	-0.240307	0.563506	0.086735
5	6	1.048781	0.233565	-0.378798
6	6	1.470739	-1.090327	-0.577177
7	6	-0.926755	-0.150294	1.200857
8	6	-0.225975	-1.079975	2.091572
9	6	0.710711	-1.957228	1.742863
10	6	1.205153	-2.204992	0.380934
11	6	-2.818153	-0.079106	-0.539877
12	8	-3.094398	1.221886	-0.012737
13	6	-4.389293	1.672349	-0.384136
14	6	2.029862	1.338143	-0.640233
15	8	2.07888	2.204952	0.49411
16	6	2.982965	3.28081	0.290261
17	9	2.545945	-1.28387	-1.445463
18	1	-1.753814	-2.303039	-1.382458
19	1	0.521071	-2.993221	-1.550266
20	1	-0.548029	1.593946	-0.076942
21	1	-1.594649	0.48357	1.784717
22	1	-0.491483	-1.016086	3.145015
23	1	1.153347	-2.565433	2.52883
24	1	1.978864	-2.971835	0.387746
25	1	-2.884084	-0.031125	-1.634182
26	1	-3.571748	-0.784441	-0.16814
27	1	-5.157012	0.998928	0.008874
28	1	-4.544248	2.665989	0.04469
29	1	-4.472652	1.745111	-1.472762
30	1	3.035251	0.944099	-0.826018
31	1	1.709542	1.905032	-1.522424
32	1	3.998777	2.904666	0.135091
33	1	2.670748	3.887567	-0.565199
34	1	2.977096	3.909841	1.184437
Coordinates (Angstrom) for 0000200110 transition state
Atomic number	Atomic type	X	Y	Z
1	6	-1.885672	0.344573	1.717303
2	6	-2.024528	-1.048707	1.648966
3	6	-1.77738	-1.811077	0.490778
4	6	-2.183249	1.127124	0.272451
5	6	-2.454449	0.320057	-0.850257
6	6	-2.029865	-1.010252	-0.952448
7	6	-0.867828	1.14955	1.011907
8	6	0.339433	0.566732	0.371486
9	6	0.432501	-0.634436	-0.153013
10	6	-0.706461	-1.513364	-0.526722
11	6	1.584268	1.41603	0.633887
12	8	1.738194	2.327381	-0.452708
13	6	2.860523	3.177471	-0.267252
14	6	1.758351	-1.159963	-0.70583
15	8	2.359077	-1.987816	0.289021
16	6	3.585829	-2.541743	-0.163957
17	9	-3.176863	0.848075	-1.864085
18	1	-2.342964	0.807218	2.58817
19	1	-2.285818	-1.581188	2.558428
20	1	-2.142232	-2.834053	0.520333
21	1	-2.795952	2.020064	0.348292
22	1	-2.546298	-1.589713	-1.711859
23	1	-0.663441	2.114554	1.478057
24	1	-0.379128	-2.402741	-1.067527
25	1	2.491478	0.814515	0.755986
26	1	1.478274	1.977707	1.57096
27	1	2.740597	3.779657	0.638516
28	1	3.781622	2.589409	-0.210178
29	1	2.929004	3.849995	-1.126475
30	1	2.445884	-0.358849	-0.997489
31	1	1.590329	-1.7468	-1.618103
32	1	3.999397	-3.162516	0.635325
33	1	4.302635	-1.747999	-0.395589
34	1	3.421369	-3.170428	-1.044368
Coordinates (Angstrom) for 0001021000 transition state
Atomic number	Atomic type	X	Y	Z
1	6	-0.110239	-0.526269	1.303249
2	6	-1.391565	-0.952266	1.693344
3	6	-2.536826	-0.828352	0.881347
4	6	-0.078021	0.766644	0.21491
5	6	-1.356908	1.209582	-0.1906
6	6	-2.492865	0.420404	-0.247993
7	6	0.456585	-0.564741	-0.086171
8	6	-0.145727	-1.453734	-1.119267
9	6	-1.431025	-1.66968	-1.305684
10	6	-2.542291	-1.000794	-0.596536
11	6	0.857295	1.91329	0.603736
12	8	1.626123	2.29276	-0.538618
13	6	2.453258	3.414712	-0.263319
14	6	2.004108	-0.702924	-0.133165
15	8	2.371636	-2.065301	0.127544
16	6	3.770917	-2.262969	-0.015627
17	9	-3.703425	1.10645	-0.327163
18	1	0.609965	-0.484615	2.116434
19	1	-1.494145	-1.466515	2.643705
20	1	-3.489171	-0.935235	1.39174
21	1	-1.441123	2.2003	-0.626895
22	1	0.546871	-2.015619	-1.744691
23	1	-1.722933	-2.378608	-2.077656
24	1	-3.498289	-1.322032	-1.009176
25	1	1.527026	1.629347	1.42355
26	1	0.277799	2.776124	0.958601
27	1	3.155535	3.183948	0.543494
28	1	3.023461	3.651575	-1.165509
29	1	1.844337	4.283937	0.003099
30	1	2.500992	-0.085123	0.620256
31	1	2.365869	-0.403047	-1.125113
32	1	3.99459	-3.310906	0.201191
33	1	4.321755	-1.634789	0.691013
34	1	4.08604	-2.043867	-1.040336
Coordinates (Angstrom) for 0100200010 transition state
Atomic number	Atomic type	X	Y	Z
1	6	-1.478548	0.835884	0.934884
2	6	-1.730636	0.351575	-0.354828
3	6	-0.733432	0.127573	-1.319171
4	6	-0.187844	1.928236	1.015746
5	6	0.49416	2.147978	-0.200507
6	6	0.573839	1.197767	-1.233946
7	6	-0.242905	0.625081	1.739783
8	6	0.700748	-0.452211	1.445629
9	6	1.0825	-0.869027	0.238556
10	6	0.685459	-0.272361	-1.045041
11	6	-3.150732	-0.029691	-0.696727
12	8	-3.670469	-0.978401	0.236057
13	6	-3.193613	-2.297005	-0.00034
14	6	2.039978	-2.046768	0.139678
15	8	3.221365	-1.701392	-0.586893
16	6	4.133915	-0.929167	0.183419
17	9	1.105289	3.34121	-0.381081
18	1	-2.356894	1.13507	1.504611
19	1	-1.081894	-0.058302	-2.333194
20	1	-0.382145	2.822735	1.599273
21	1	0.909699	1.590633	-2.188793
22	1	-0.391833	0.717445	2.816373
23	1	1.085607	-0.970097	2.32238
24	1	1.164839	-0.781689	-1.883985
25	1	-3.779331	0.865642	-0.631131
26	1	-3.253875	-0.41303	-1.718509
27	1	-3.665934	-2.965213	0.724945
28	1	-3.466019	-2.630242	-1.006417
29	1	-2.109862	-2.354202	0.135831
30	1	2.312515	-2.464769	1.116403
31	1	1.543534	-2.850711	-0.416397
32	1	4.431001	-1.471153	1.086417
33	1	3.702091	0.040073	0.448806
34	1	5.026383	-0.751913	-0.422992
Coordinates (Angstrom) for 1010020000 transition state
Atomic number	Atomic type	X	Y	Z
1	6	-1.36534	-0.148039	-0.450704
2	6	-0.181698	0.615034	-0.364882
3	6	1.05584	0.071553	0.036965
4	6	-1.450133	-1.442857	0.582053
5	6	-0.323313	-1.661688	1.394539
6	6	0.976323	-1.236632	1.056636
7	6	-1.450607	-1.555474	-0.903104
8	6	-0.35615	-2.194404	-1.645287
9	6	0.942317	-2.080418	-1.389997
10	6	1.553559	-1.290335	-0.311926
11	6	-2.645857	0.67033	-0.605417
12	8	-2.858346	1.445453	0.577406
13	6	-4.002461	2.278201	0.457957
14	6	2.121262	1.097369	0.396525
15	8	2.540957	1.777358	-0.791539
16	6	3.510158	2.775017	-0.503258
17	9	1.895057	-1.197279	2.102768
18	1	-0.207545	1.654	-0.683393
19	1	-2.406215	-1.568369	1.08359
20	1	-0.450577	-2.184727	2.33514
21	1	-2.406564	-1.871336	-1.321092
22	1	-0.651538	-2.817452	-2.487343
23	1	1.635569	-2.613919	-2.037158
24	1	2.636603	-1.406009	-0.331573
25	1	-2.558498	1.332411	-1.476184
26	1	-3.516153	0.020651	-0.757948
27	1	-4.118152	2.840308	1.388485
28	1	-4.90156	1.67472	0.300388
29	1	-3.875713	2.988115	-0.365051
30	1	2.995291	0.620225	0.856193
31	1	1.714177	1.821349	1.113912
32	1	3.795186	3.259335	-1.441042
33	1	3.093281	3.532155	0.167825
34	1	4.402612	2.325625	-0.057188
Coordinates (Angstrom) for 0201010000 transition state
Atomic number	Atomic type	X	Y	Z
1	6	1.269476	-1.184948	0.693262
2	6	0.034482	-1.298739	1.367937
3	6	-1.173482	-0.838961	0.80178
4	6	1.386643	-0.06063	-0.533262
5	6	0.24867	0.754687	-0.635211
6	6	-1.065642	0.321413	-0.381138
7	6	1.457328	-1.519153	-0.760481
8	6	0.430328	-2.223069	-1.530485
9	6	-0.882973	-1.99988	-1.488195
10	6	-1.577283	-1.054332	-0.61273
11	6	2.72178	0.672815	-0.653556
12	8	2.82551	1.649604	0.385906
13	6	4.05088	2.363992	0.312311
14	6	-2.09605	1.453974	-0.33505
15	8	-3.375113	0.996034	0.115154
16	6	-4.315853	2.058574	0.180431
17	9	0.007555	-1.880047	2.587715
18	1	2.141522	-1.258807	1.335609
19	1	-1.977845	-0.706425	1.519324
20	1	0.398047	1.791498	-0.927466
21	1	2.43926	-1.931009	-0.992214
22	1	0.788001	-2.983088	-2.222525
23	1	-1.517566	-2.596172	-2.14105
24	1	-2.653825	-1.148305	-0.756361
25	1	2.782349	1.165722	-1.632003
26	1	3.565606	-0.022501	-0.567854
27	1	4.899377	1.68365	0.432932
28	1	4.127249	2.897021	-0.640274
29	1	4.072375	3.095686	1.124335
30	1	-1.744548	2.237121	0.348578
31	1	-2.204071	1.879999	-1.340163
32	1	-3.985457	2.820271	0.893174
33	1	-5.271162	1.651858	0.522768
34	1	-4.460306	2.504336	-0.8084
Coordinates (Angstrom) for 0100200010 transition state
Atomic number	Atomic type	X	Y	Z
1	6	-1.263814	0.251565	1.322731
2	6	-1.538022	-0.558897	0.200224
3	6	-0.708176	-0.587956	-0.938
4	6	-0.43174	1.664153	0.989775
5	6	-0.052687	1.844927	-0.352717
6	6	0.195099	0.787192	-1.242545
7	6	0.072614	0.574099	1.875338
8	6	1.251806	-0.224779	1.536631
9	6	1.547444	-0.741627	0.345341
10	6	0.794685	-0.527289	-0.899567
11	6	-2.681997	-1.535043	0.270636
12	8	-3.650331	-1.256289	-0.740893
13	6	-4.498905	-0.165794	-0.406959
14	6	2.794421	-1.602389	0.208147
15	8	3.691206	-1.073857	-0.771159
16	6	4.424361	0.04864	-0.297743
17	9	0.083876	3.110673	-0.81022
18	1	-2.099348	0.389025	2.006869
19	1	-1.146924	-1.034839	-1.828424
20	1	-0.817826	2.552879	1.47899
21	1	0.247994	1.080232	-2.287048
22	1	0.074979	0.826695	2.936209
23	1	1.91243	-0.437294	2.375419
24	1	1.272462	-1.023935	-1.746762
25	1	-2.299453	-2.544704	0.082593
26	1	-3.158774	-1.557789	1.25753
27	1	-5.231079	-0.044869	-1.21002
28	1	-3.928323	0.763363	-0.319636
29	1	-5.036663	-0.367832	0.524399
30	1	2.491907	-2.598404	-0.135977
31	1	3.324224	-1.748092	1.15742
32	1	5.120916	0.356055	-1.082579
33	1	3.75928	0.889643	-0.081691
34	1	5.001774	-0.215831	0.593358
Coordinates (Angstrom) for 0021100000 transition state
Atomic number	Atomic type	X	Y	Z
1	6	0.146307	-1.544162	-0.824431
2	6	1.344024	-1.114148	-1.424863
3	6	2.241701	-0.214895	-0.847522
4	6	-0.575796	-0.412089	0.163583
5	6	0.113282	0.792003	0.347399
6	6	1.503529	0.924675	0.121998
7	6	-0.057261	-1.736598	0.643892
8	6	1.067307	-1.859678	1.577116
9	6	2.177127	-1.119992	1.575712
10	6	2.514821	-0.068749	0.605024
11	6	-2.099318	-0.281693	-0.03164
12	8	-2.703047	-1.54028	-0.36377
13	6	-4.10246	-1.402703	-0.569975
14	6	-0.508742	1.888372	1.185714
15	8	-1.502741	2.597199	0.4455
16	6	-0.948112	3.553869	-0.448534
17	9	3.192977	0.338366	-1.701024
18	1	-0.517145	-2.105531	-1.476757
19	1	1.600718	-1.517391	-2.398059
20	1	1.859613	1.934446	-0.067007
21	1	-0.819223	-2.475762	0.894524
22	1	0.963988	-2.618513	2.350428
23	1	2.922268	-1.320772	2.34278
24	1	3.493957	0.354856	0.82699
25	1	-2.561334	0.08251	0.892972
26	1	-2.300153	0.4222	-0.848311
27	1	-4.590493	-1.038517	0.339174
28	1	-4.511993	-2.386162	-0.815572
29	1	-4.302513	-0.723345	-1.404125
30	1	-1.001654	1.445658	2.05883
31	1	0.237403	2.588737	1.58082
32	1	-1.771964	4.079089	-0.939453
33	1	-0.345671	4.286947	0.096436
34	1	-0.344731	3.065631	-1.219139
Coordinates (Angstrom) for 0100020010 transition state
Atomic number	Atomic type	X	Y	Z
1	6	-1.422716	0.503093	1.312465
2	6	-1.546185	-0.213968	0.1087
3	6	-0.613632	-0.111719	-0.937343
4	6	-0.504118	1.900643	1.279149
5	6	-0.036146	2.236555	-0.006914
6	6	0.289796	1.29316	-0.999904
7	6	-0.133284	0.692457	2.05235
8	6	1.061725	-0.094114	1.734181
9	6	1.497799	-0.422971	0.522055
10	6	0.86696	-0.054371	-0.755675
11	6	-2.642878	-1.232402	-0.003776
12	8	-3.835656	-0.555744	-0.392189
13	6	-4.92464	-1.455955	-0.535208
14	6	2.752366	-1.268312	0.396223
15	8	3.750987	-0.508055	-0.282308
16	6	4.945571	-1.254178	-0.463339
17	9	0.425513	1.789188	-2.294464
18	1	-2.336912	0.597085	1.895596
19	1	-0.970618	-0.426216	-1.915586
20	1	-0.914554	2.730819	1.847943
21	1	0.099968	3.283152	-0.253911
22	1	-0.246843	0.796446	3.131889
23	1	1.629156	-0.42596	2.601722
24	1	1.435435	-0.428753	-1.608157
25	1	-2.798019	-1.732731	0.959707
26	1	-2.391485	-1.996898	-0.748537
27	1	-5.808526	-0.883684	-0.829339
28	1	-5.134082	-1.958594	0.413982
29	1	-4.712073	-2.194614	-1.314094
30	1	3.137373	-1.573663	1.376663
31	1	2.523545	-2.176145	-0.175818
32	1	5.36839	-1.542356	0.503923
33	1	4.75368	-2.14376	-1.071
34	1	5.669599	-0.623933	-0.986621
Coordinates (Angstrom) for 0002100100 transition state
Atomic number	Atomic type	X	Y	Z
1	6	-0.08377	-0.270404	1.574403
2	6	0.208919	1.059729	1.899285
3	6	0.610796	2.01761	0.954363
4	6	0.58268	-0.861841	0.163452
5	6	1.482436	0.030316	-0.457354
6	6	1.313816	1.429394	-0.44115
7	6	-0.874086	-0.676059	0.35492
8	6	-1.645022	0.304159	-0.425904
9	6	-1.238727	1.516225	-0.783122
10	6	0.022195	2.164577	-0.406543
11	6	2.593205	-0.542653	-1.290069
12	8	3.86703	-0.15847	-0.767879
13	6	4.261533	-0.957573	0.341167
14	6	-3.002698	-0.184456	-0.899805
15	8	-3.815469	-0.45874	0.241105
16	6	-5.096739	-0.943559	-0.133617
17	9	1.028293	-2.17773	0.308691
18	1	-0.077578	-0.971607	2.40339
19	1	0.064087	1.380818	2.925857
20	1	1.095144	2.897874	1.36947
21	1	2.175051	2.003248	-0.78007
22	1	-1.419852	-1.611653	0.483524
23	1	-1.902413	2.135661	-1.383696
24	1	0.067374	3.177376	-0.808181
25	1	2.524981	-0.127852	-2.30245
26	1	2.538034	-1.631665	-1.398554
27	1	3.570115	-0.833836	1.179737
28	1	4.322623	-2.011625	0.053596
29	1	5.253573	-0.628491	0.662339
30	1	-3.50624	0.559409	-1.528954
31	1	-2.87409	-1.099344	-1.491576
32	1	-5.671226	-1.137642	0.77608
33	1	-5.004004	-1.878802	-0.694108
34	1	-5.629927	-0.197403	-0.730591
Coordinates (Angstrom) for 0000020110 transition state
Atomic number	Atomic type	X	Y	Z
1	6	1.474634	-2.16514	0.210901
2	6	1.957049	-1.442685	1.321829
3	6	2.109625	-0.051843	1.323751
4	6	1.669437	-1.458196	-1.284417
5	6	2.36091	-0.239662	-1.258453
6	6	2.332514	0.654223	-0.168293
7	6	0.34535	-1.712754	-0.680304
8	6	-0.573127	-0.642356	-0.211108
9	6	-0.215913	0.536018	0.244563
10	6	1.146027	0.904023	0.724119
11	6	-2.026629	-0.942701	-0.581964
12	8	-2.624043	-1.65237	0.502224
13	6	-3.973023	-1.996243	0.221203
14	6	-1.250565	1.602199	0.600151
15	8	-1.396981	2.468421	-0.523624
16	6	-2.307966	3.524271	-0.254695
17	9	3.315372	1.641174	-0.158381
18	1	1.662891	-3.235203	0.241137
19	1	2.170442	-1.988998	2.234888
20	1	2.759403	0.340387	2.101011
21	1	1.97463	-2.139271	-2.074708
22	1	2.929182	0.060692	-2.131165
23	1	-0.193765	-2.546537	-1.133313
24	1	1.171505	1.896617	1.174774
25	1	-2.072884	-1.555755	-1.491349
26	1	-2.606001	-0.041401	-0.807856
27	1	-4.377674	-2.534971	1.082176
28	1	-4.572822	-1.095263	0.060054
29	1	-4.028318	-2.648264	-0.655856
30	1	-2.219959	1.174174	0.878215
31	1	-0.926174	2.183816	1.472456
32	1	-3.300061	3.124919	-0.022841
33	1	-1.946619	4.141471	0.573498
34	1	-2.383863	4.149681	-1.148193
Coordinates (Angstrom) for 0102100000 transition state
Atomic number	Atomic type	X	Y	Z
1	6	1.002301	0.524115	1.064487
2	6	1.552532	0.126614	-0.170186
3	6	0.867388	0.242526	-1.396332
4	6	-0.667201	0.482366	1.17204
5	6	-1.321662	0.029964	0.01667
6	6	-0.800862	0.172639	-1.283356
7	6	0.150039	1.725685	1.27325
8	6	0.044566	2.794005	0.268892
9	6	-0.042121	2.633909	-1.045816
10	6	-0.040223	1.357169	-1.773425
11	6	2.993939	-0.295181	-0.197162
12	8	3.049552	-1.69591	0.057762
13	6	4.385625	-2.17648	0.052841
14	6	-2.754521	-0.403252	0.155982
15	8	-2.935817	-1.650615	-0.516851
16	6	-4.263943	-2.132714	-0.372725
17	9	-1.106977	-0.031052	2.39238
18	1	1.492654	0.115693	1.945556
19	1	1.271242	-0.351801	-2.213877
20	1	-1.26505	-0.449325	-2.046479
21	1	0.19633	2.143947	2.278097
22	1	0.033122	3.810251	0.657905
23	1	-0.118143	3.528691	-1.660828
24	1	-0.1205	1.53	-2.847035
25	1	3.565499	0.243959	0.567962
26	1	3.444377	-0.078419	-1.17316
27	1	4.366193	-3.251122	0.252939
28	1	4.972587	-1.686305	0.835577
29	1	4.84905	-2.011834	-0.924709
30	1	-3.408195	0.351816	-0.297203
31	1	-3.040654	-0.518262	1.207191
32	1	-4.348188	-3.077669	-0.916079
33	1	-4.493833	-2.315166	0.681452
34	1	-4.978708	-1.420976	-0.796986
Coordinates (Angstrom) for 0001102000 transition state
Atomic number	Atomic type	X	Y	Z
1	6	1.275486	1.289621	0.699063
2	6	1.854234	0.50272	1.70191
3	6	1.959747	-0.882306	1.631017
4	6	0.078784	0.52985	-0.203448
5	6	-0.148898	-0.827133	0.092777
6	6	0.811812	-1.660137	0.710057
7	6	1.358524	1.045443	-0.772811
8	6	2.411243	0.171183	-1.316721
9	6	2.794966	-1.000634	-0.819868
10	6	2.267712	-1.653172	0.386135
11	6	-1.156863	1.414923	-0.378188
12	8	-1.790566	1.596673	0.892209
13	6	-3.09174	2.145653	0.756129
14	6	-1.213294	-1.569602	-0.686947
15	8	-2.443786	-1.492751	0.025299
16	6	-3.490014	-2.16612	-0.657737
17	9	1.230383	2.207274	-1.544631
18	1	1.055363	2.312774	0.992161
19	1	2.232148	1.0046	2.587
20	1	2.195051	-1.37589	2.570763
21	1	0.414505	-2.556021	1.183336
22	1	2.902203	0.539967	-2.213053
23	1	3.589576	-1.532993	-1.338943
24	1	2.772862	-2.603856	0.558907
25	1	-1.855311	0.978899	-1.101196
26	1	-0.888826	2.408347	-0.755605
27	1	-3.509282	2.295402	1.755342
28	1	-3.049185	3.112761	0.245919
29	1	-3.742221	1.457865	0.207168
30	1	-0.93679	-2.623917	-0.813439
31	1	-1.32867	-1.14319	-1.690685
32	1	-4.404283	-2.072507	-0.065631
33	1	-3.254088	-3.228702	-0.770187
34	1	-3.661866	-1.712119	-1.638459
Coordinates (Angstrom) for 0001210000 transition state
Atomic number	Atomic type	X	Y	Z
1	6	-1.246281	1.056441	1.079427
2	6	-0.00418	1.272538	1.713729
3	6	1.238233	1.044675	1.087392
4	6	-1.23991	-0.098385	-0.126772
5	6	0.004017	-0.711009	-0.372078
6	6	1.235286	-0.096311	-0.129954
7	6	-1.533039	1.340638	-0.358885
8	6	-0.657787	2.204965	-1.161279
9	6	0.670346	2.211035	-1.1513
10	6	1.538694	1.342339	-0.342273
11	6	-2.42005	-1.067639	-0.169736
12	8	-3.627064	-0.461029	0.307411
13	6	-4.720095	-1.367505	0.255962
14	6	2.418368	-1.065159	-0.17712
15	8	3.622845	-0.464001	0.313673
16	6	4.716693	-1.369116	0.255768
17	9	0.003888	-1.921739	-0.984248
18	1	-2.104204	1.038872	1.746222
19	1	-0.005631	1.682897	2.718603
20	1	2.0904	1.0135	1.76118
21	1	-2.5753	1.586607	-0.564053
22	1	-1.161966	2.911821	-1.817359
23	1	1.180143	2.920428	-1.800089
24	1	2.582884	1.588466	-0.536093
25	1	-2.573664	-1.400244	-1.203846
26	1	-2.200198	-1.940874	0.457345
27	1	-5.610381	-0.854387	0.629221
28	1	-4.906565	-1.68539	-0.774336
29	1	-4.526976	-2.237793	0.890507
30	1	2.57764	-1.385675	-1.214253
31	1	2.196552	-1.945852	0.438895
32	1	5.604777	-0.860457	0.640198
33	1	4.908506	-1.673273	-0.777685
34	1	4.520972	-2.247805	0.877803
Coordinates (Angstrom) for 0000100210 transition state
Atomic number	Atomic type	X	Y	Z
1	6	0.909992	2.405466	0.409114
2	6	0.329091	2.520115	-0.868723
3	6	0.003464	1.417193	-1.684742
4	6	1.839045	1.038326	0.657078
5	6	1.926291	0.158326	-0.438124
6	6	0.950499	0.060386	-1.435311
7	6	0.580009	1.342992	1.399103
8	6	-0.609024	0.497005	1.281414
9	6	-1.09358	-0.040515	0.16152
10	6	-0.52537	0.110022	-1.186152
11	6	3.101761	-0.784477	-0.505344
12	8	2.670895	-2.145598	-0.547986
13	6	2.299407	-2.64329	0.730895
14	6	-2.325354	-0.920003	0.242531
15	8	-3.349499	-0.362992	-0.585582
16	6	-4.533038	-1.147436	-0.549838
17	9	-1.251406	0.231283	2.44647
18	1	1.330582	3.324338	0.808607
19	1	0.069704	3.511627	-1.226875
20	1	-0.198881	1.652914	-2.72599
21	1	2.765939	1.22845	1.193534
22	1	1.255806	-0.447268	-2.348453
23	1	0.725718	1.636198	2.438186
24	1	-1.112327	-0.431967	-1.930398
25	1	3.809312	-0.639084	0.319287
26	1	3.653801	-0.591265	-1.432139
27	1	3.142685	-2.585487	1.425848
28	1	1.441542	-2.097033	1.132531
29	1	2.01535	-3.693205	0.618657
30	1	-2.706977	-1.013679	1.265357
31	1	-2.073369	-1.925823	-0.116407
32	1	-5.274887	-0.68145	-1.203885
33	1	-4.333423	-2.159841	-0.914005
34	1	-4.938239	-1.184915	0.465944
Coordinates (Angstrom) for 0001201000 transition state
Atomic number	Atomic type	X	Y	Z
1	6	0.408174	-0.112458	1.401684
2	6	1.727458	-0.340732	1.83723
3	6	2.841293	-0.283565	0.979976
4	6	0.09883	-0.557864	-0.177951
5	6	1.218542	-1.027073	-0.910593
6	6	2.533804	-0.685448	-0.611153
7	6	-0.036683	0.82295	0.335829
8	6	0.853395	1.93024	-0.116102
9	6	2.150313	1.852617	-0.305404
10	6	2.999545	0.656149	-0.156649
11	6	-1.167711	-1.381267	-0.456427
12	8	-1.88251	-1.680233	0.750038
13	6	-3.073447	-2.4068	0.478511
14	6	-1.463457	1.379931	0.570573
15	8	-2.053959	1.722841	-0.687879
16	6	-3.371587	2.226685	-0.522808
17	9	1.006614	-1.709662	-2.061933
18	1	-0.337069	-0.414823	2.132947
19	1	1.894904	-0.545781	2.889924
20	1	3.756099	-0.705554	1.387768
21	1	3.28299	-1.320861	-1.074294
22	1	0.377888	2.890658	-0.3111
23	1	2.666506	2.752047	-0.636141
24	1	4.033032	0.887991	-0.414023
25	1	-0.910763	-2.34138	-0.921341
26	1	-1.816369	-0.840354	-1.155182
27	1	-3.576576	-2.608731	1.427863
28	1	-2.840502	-3.36127	-0.003156
29	1	-3.745141	-1.818003	-0.153638
30	1	-2.111265	0.673705	1.098219
31	1	-1.402558	2.279196	1.19863
32	1	-4.018073	1.467617	-0.07183
33	1	-3.768921	2.481129	-1.508997
34	1	-3.362767	3.130328	0.094183
Coordinates (Angstrom) for 0012000100 transition state
Atomic number	Atomic type	X	Y	Z
1	6	-0.055489	1.132804	-1.323286
2	6	1.230356	0.588534	-1.120079
3	6	1.694281	0.169722	0.130927
4	6	-0.798282	1.814945	0.002129
5	6	0.009346	1.849813	1.157012
6	6	0.988981	0.888343	1.456588
7	6	-1.29743	0.598546	-0.680554
8	6	-1.325821	-0.718304	-0.015723
9	6	-0.400266	-1.195314	0.806874
10	6	0.886198	-0.566252	1.139272
11	6	3.205491	-0.024792	0.222019
12	8	3.568775	-1.211302	-0.487394
13	6	4.973514	-1.420484	-0.469625
14	6	-2.554805	-1.558153	-0.309597
15	8	-3.705631	-0.879626	0.192843
16	6	-4.898782	-1.598283	-0.08392
17	9	-1.459499	3.002072	-0.306939
18	1	-0.184402	1.692824	-2.244654
19	1	1.827584	0.371943	-2.001527
20	1	-0.175287	2.648569	1.866124
21	1	1.660881	1.155913	2.267193
22	1	-2.207325	0.777792	-1.254815
23	1	-0.553874	-2.173922	1.257788
24	1	1.45253	-1.216101	1.807393
25	1	3.526278	-0.1215	1.266657
26	1	3.721329	0.841784	-0.211039
27	1	5.331017	-1.537277	0.557971
28	1	5.192108	-2.338533	-1.021556
29	1	5.491211	-0.588633	-0.956858
30	1	-2.648875	-1.697478	-1.393791
31	1	-2.490697	-2.549568	0.154914
32	1	-5.742832	-1.033936	0.321481
33	1	-4.87432	-2.581882	0.394998
34	1	-5.03873	-1.70798	-1.163653
Coordinates (Angstrom) for 0000020110 transition state
Atomic number	Atomic type	X	Y	Z
1	6	-1.617423	-1.873706	-0.973401
2	6	-2.380845	-0.802156	-1.458307
3	6	-2.357401	0.496862	-0.909927
4	6	-1.425417	-1.839481	0.680066
5	6	-1.919894	-0.713254	1.373441
6	6	-2.146467	0.510429	0.743839
7	6	-0.300408	-1.790581	-0.316602
8	6	0.580245	-0.59142	-0.383777
9	6	0.171354	0.656675	-0.489799
10	6	-1.204293	1.148645	-0.210335
11	6	2.065864	-0.958537	-0.439467
12	8	2.362499	-1.915421	0.584782
13	6	3.739036	-2.264341	0.59388
14	6	1.116705	1.796804	-0.852361
15	8	1.590256	2.398754	0.348035
16	6	2.436817	3.507357	0.083147
17	9	-3.034027	1.370716	1.387336
18	1	-1.884903	-2.845333	-1.381769
19	1	-3.0261	-0.979307	-2.313156
20	1	-3.138041	1.162489	-1.267392
21	1	-1.579829	-2.79098	1.181776
22	1	-2.072791	-0.778214	2.443922
23	1	0.27077	-2.718247	-0.384659
24	1	-1.24903	2.237095	-0.160465
25	1	2.29048	-1.397124	-1.419271
26	1	2.719182	-0.097083	-0.278
27	1	3.901164	-3.005767	1.380802
28	1	4.356293	-1.386893	0.809417
29	1	4.029757	-2.703666	-0.365209
30	1	0.58328	2.543347	-1.455723
31	1	1.957494	1.460216	-1.469229
32	1	1.893115	4.283082	-0.464626
33	1	2.769603	3.922943	1.038015
34	1	3.316532	3.190572	-0.485367
Coordinates (Angstrom) for 0200010010 transition state
Atomic number	Atomic type	X	Y	Z
1	6	0.22929	-2.592785	0.019256
2	6	0.796556	-1.82522	1.058006
3	6	1.044192	-0.446042	0.932201
4	6	0.463932	-2.016202	-1.527079
5	6	1.217642	-0.829334	-1.602702
6	6	1.223054	0.16191	-0.60202
7	6	-0.864644	-2.151595	-0.881148
8	6	-1.701449	-0.990319	-0.554917
9	6	-1.291344	0.154084	-0.018797
10	6	0.099389	0.519575	0.291719
11	6	2.306021	1.229025	-0.807682
12	8	2.449616	2.074117	0.338519
13	6	3.469045	3.045063	0.145924
14	6	-2.291982	1.264371	0.305674
15	8	-3.631318	0.923622	-0.055495
16	6	-4.541805	1.961672	0.277881
17	9	1.130801	-2.443652	2.212733
18	1	0.356559	-3.664928	0.135106
19	1	1.717004	-0.040663	1.681977
20	1	0.720904	-2.773595	-2.262978
21	1	1.758009	-0.649303	-2.527935
22	1	-1.47842	-2.961369	-1.276522
23	1	-2.762252	-1.129084	-0.755332
24	1	0.147889	1.516797	0.731635
25	1	2.038395	1.845659	-1.674637
26	1	3.268397	0.738694	-1.001831
27	1	3.228346	3.690274	-0.704431
28	1	4.436853	2.559176	-0.010886
29	1	3.530583	3.662456	1.046063
30	1	-2.255533	1.467113	1.383276
31	1	-2.00318	2.172869	-0.237376
32	1	-4.540948	2.141134	1.357336
33	1	-5.545411	1.648886	-0.022489
34	1	-4.288165	2.881615	-0.257667
Coordinates (Angstrom) for 0000200101 transition state
Atomic number	Atomic type	X	Y	Z
1	6	0.899232	-2.144855	-1.061545
2	6	-0.375696	-2.100774	-1.635152
3	6	-1.423963	-1.267284	-1.195372
4	6	0.861506	-1.966668	0.596802
5	6	-0.375963	-1.661362	1.201214
6	6	-1.431867	-1.092076	0.465112
7	6	1.589901	-1.054833	-0.339387
8	6	1.200797	0.346476	-0.524803
9	6	-0.042157	0.817573	-0.600141
10	6	-1.278804	0.035555	-0.513124
11	6	2.35899	1.323076	-0.65265
12	8	3.150513	1.267271	0.534404
13	6	4.238455	2.178078	0.481707
14	6	-2.528902	0.933032	-0.635998
15	8	-2.578451	1.84094	0.466953
16	6	-3.715405	2.688837	0.398034
17	9	-0.576303	-1.991662	2.49585
18	1	1.534501	-2.951103	-1.420045
19	1	-0.565905	-2.736712	-2.494848
20	1	-2.391004	-1.505448	-1.630523
21	1	1.469718	-2.674734	1.151337
22	1	-2.403396	-1.209739	0.936319
23	1	2.674569	-1.16817	-0.29314
24	1	-0.172847	1.892367	-0.719507
25	1	2.008887	2.351363	-0.803744
26	1	2.974061	1.043149	-1.516941
27	1	3.87434	3.206703	0.399412
28	1	4.811469	2.084463	1.408073
29	1	4.895781	1.942285	-0.360773
30	1	-2.487698	1.494861	-1.578087
31	1	-3.446026	0.330019	-0.639034
32	1	-4.636449	2.099155	0.434323
33	1	-3.69719	3.360608	1.260365
34	1	-3.689326	3.291567	-0.514878
Coordinates (Angstrom) for 0010100020 transition state
Atomic number	Atomic type	X	Y	Z
1	6	-0.403316	1.294385	-1.882304
2	6	-1.292493	0.252919	-1.543898
3	6	-1.136991	-0.574082	-0.415273
4	6	1.170689	1.042533	-1.387996
5	6	1.427129	-0.126768	-0.66252
6	6	0.438548	-0.812547	0.072217
7	6	0.307428	2.1669	-0.913308
8	6	-0.118571	2.280745	0.484928
9	6	-0.500835	1.279822	1.278513
10	6	-0.595798	-0.134549	0.909066
11	6	-2.014688	-1.823166	-0.395253
12	8	-3.406795	-1.502504	-0.498186
13	6	-3.944006	-0.978475	0.708591
14	6	2.830828	-0.672362	-0.644082
15	8	3.239688	-0.860706	0.709838
16	6	4.564245	-1.366462	0.791126
17	9	-0.856786	1.605753	2.544679
18	1	-0.51186	1.681411	-2.892018
19	1	-2.182675	0.136876	-2.157329
20	1	1.91052	1.304302	-2.141997
21	1	0.688756	-1.83056	0.362183
22	1	0.586072	3.145106	-1.305862
23	1	-0.112406	3.278501	0.915425
24	1	-0.915319	-0.712402	1.775052
25	1	-1.764608	-2.442552	-1.264864
26	1	-1.841764	-2.445858	0.491306
27	1	-5.021997	-0.852822	0.575042
28	1	-3.512828	0.000325	0.934515
29	1	-3.776259	-1.66889	1.540716
30	1	3.527988	0.014974	-1.136985
31	1	2.854526	-1.632228	-1.173498
32	1	5.272282	-0.661568	0.344773
33	1	4.819499	-1.49582	1.846288
34	1	4.634985	-2.338249	0.293067
Coordinates (Angstrom) for 0000011020 transition state
Atomic number	Atomic type	X	Y	Z
1	6	-1.323392	-0.327717	1.271095
2	6	-0.303119	0.038822	2.142518
3	6	0.984718	0.40543	1.724874
4	6	-0.822708	-1.066206	-0.131597
5	6	0.578676	-1.183618	-0.310894
6	6	1.494297	-0.352933	0.33849
7	6	-1.569341	0.236841	-0.110535
8	6	-0.914387	1.477905	-0.542093
9	6	0.313946	1.875111	-0.28571
10	6	1.331848	1.118578	0.477761
11	6	2.927098	-0.87235	0.369392
12	8	3.494358	-0.76051	-0.937641
13	6	4.823439	-1.259567	-0.974912
14	6	-3.029161	0.178492	-0.609383
15	8	-3.689575	-1.022056	-0.193536
16	6	-5.028138	-1.071066	-0.667298
17	9	0.690912	3.079891	-0.777506
18	1	-2.166499	-0.813667	1.75743
19	1	-0.522643	0.067571	3.205427
20	1	1.71601	0.472649	2.526128
21	1	-1.378642	-1.963335	-0.392073
22	1	0.932138	-1.86526	-1.079635
23	1	-1.512177	2.168692	-1.133267
24	1	2.255801	1.693877	0.513944
25	1	3.538521	-0.295183	1.074057
26	1	2.938448	-1.921246	0.692149
27	1	4.842036	-2.321018	-0.709652
28	1	5.205021	-1.147864	-1.993319
29	1	5.466238	-0.690055	-0.29678
30	1	-3.036033	0.224218	-1.705757
31	1	-3.580108	1.039604	-0.210621
32	1	-5.606712	-0.231715	-0.269699
33	1	-5.482063	-2.003155	-0.320336
34	1	-5.048468	-1.05894	-1.761271
Coordinates (Angstrom) for 0000201001 transition state
Atomic number	Atomic type	X	Y	Z
1	6	1.394613	0.217514	1.262615
2	6	0.291581	0.277985	2.107799
3	6	-1.028289	0.414032	1.64641
4	6	1.234158	0.953499	-0.223632
5	6	-0.015356	1.58854	-0.444358
6	6	-1.198348	1.181457	0.173086
7	6	1.448657	-0.507378	-0.063604
8	6	0.388855	-1.466464	-0.440112
9	6	-0.899778	-1.360708	-0.21897
10	6	-1.590703	-0.230171	0.432371
11	6	2.839099	-1.026367	-0.48916
12	8	3.885425	-0.125794	-0.109003
13	6	5.157624	-0.597199	-0.530562
14	6	-3.11362	-0.460351	0.503399
15	8	-3.652452	-0.505191	-0.820192
16	6	-5.056125	-0.720646	-0.806937
17	9	-0.054559	2.648929	-1.283039
18	1	2.343491	0.413848	1.756651
19	1	0.454612	0.181042	3.176671
20	1	-1.72709	0.751192	2.40803
21	1	2.083554	1.559761	-0.524852
22	1	-1.996436	1.916432	0.124616
23	1	0.715536	-2.367315	-0.95839
24	1	-1.53358	-2.169883	-0.580343
25	1	3.022223	-1.997871	-0.013103
26	1	2.856784	-1.151605	-1.57921
27	1	5.193429	-0.681202	-1.620972
28	1	5.914906	0.123782	-0.211303
29	1	5.380151	-1.564521	-0.070003
30	1	-3.319781	-1.406084	1.020928
31	1	-3.607189	0.34703	1.059468
32	1	-5.564709	0.096396	-0.286216
33	1	-5.41016	-0.749162	-1.840894
34	1	-5.292703	-1.676775	-0.330257
Coordinates (Angstrom) for 0100200001 transition state
Atomic number	Atomic type	X	Y	Z
1	6	1.719703	1.008134	-0.70304
2	6	1.461319	-0.356975	-0.463262
3	6	0.229149	-0.81314	0.053317
4	6	0.858505	2.118243	0.207364
5	6	0.014538	1.537151	1.166495
6	6	-0.597926	0.281314	1.016544
7	6	0.737379	1.972745	-1.266446
8	6	-0.521344	1.541764	-1.885096
9	6	-1.329053	0.581595	-1.447532
10	6	-1.11949	-0.272851	-0.274392
11	6	2.462525	-1.379239	-0.929637
12	8	2.913054	-2.181861	0.162343
13	6	3.892109	-1.526545	0.958528
14	6	-2.253933	-1.302691	-0.105745
15	8	-3.483289	-0.620476	0.155055
16	6	-4.5624	-1.530124	0.313682
17	9	-0.195013	2.213272	2.319735
18	1	2.768949	1.269756	-0.824977
19	1	0.272194	-1.815871	0.476491
20	1	1.431234	2.969157	0.563155
21	1	-1.007013	-0.127522	1.935518
22	1	1.182025	2.787569	-1.838316
23	1	-0.825476	2.088737	-2.775588
24	1	-2.244476	0.416466	-2.014971
25	1	3.316724	-0.929322	-1.448942
26	1	1.975734	-2.051272	-1.645479
27	1	4.20698	-2.215202	1.747322
28	1	3.479104	-0.629827	1.429612
29	1	4.767518	-1.267329	0.355291
30	1	-2.044167	-1.984752	0.728141
31	1	-2.347689	-1.901441	-1.020871
32	1	-4.70653	-2.116783	-0.598698
33	1	-5.472156	-0.955245	0.506243
34	1	-4.382439	-2.194168	1.164584
Coordinates (Angstrom) for 0011000002 transition state
Atomic number	Atomic type	X	Y	Z
1	6	-0.595616	-0.246322	1.562304
2	6	0.79761	-0.349788	1.36389
3	6	1.454829	0.158276	0.226644
4	6	-1.497585	-0.227823	0.161325
5	6	-0.770453	-0.260126	-1.041305
6	6	0.54941	0.230524	-1.162028
7	6	-1.453773	0.891379	1.138993
8	6	-0.882899	2.205119	0.819861
9	6	0.224216	2.436698	0.120486
10	6	1.105925	1.427309	-0.47707
11	6	2.90134	-0.293036	0.058365
12	8	2.965353	-1.724626	0.063626
13	6	4.300725	-2.18605	-0.08424
14	6	-2.753464	-1.091448	0.181842
15	8	-3.760299	-0.473066	-0.622428
16	6	-4.940109	-1.261672	-0.679043
17	9	2.163325	2.029073	-1.171026
18	1	-0.984121	-0.864119	2.367591
19	1	1.378623	-0.868765	2.120899
20	1	-1.278062	-0.565671	-1.952039
21	1	1.062803	-0.075144	-2.069271
22	1	-2.359162	1.02111	1.733417
23	1	-1.434408	3.066331	1.191707
24	1	0.523063	3.468412	-0.042966
25	1	3.328025	0.067269	-0.884917
26	1	3.505021	0.103812	0.884134
27	1	4.291038	-3.279157	-0.067938
28	1	4.923233	-1.830011	0.742249
29	1	4.717461	-1.855087	-1.040356
30	1	-3.13457	-1.205379	1.204183
31	1	-2.526207	-2.091914	-0.207862
32	1	-5.673197	-0.740783	-1.300735
33	1	-5.361914	-1.39349	0.322016
34	1	-4.728911	-2.235779	-1.13061
Coordinates (Angstrom) for 0100020001 transition state
Atomic number	Atomic type	X	Y	Z
1	6	1.660502	1.20473	-0.596742
2	6	1.284913	-0.107646	-0.250604
3	6	0.039026	-0.449136	0.308564
4	6	0.950293	2.422985	0.330367
5	6	0.100372	1.961602	1.337714
6	6	-0.630505	0.771678	1.271603
7	6	0.740729	2.26318	-1.111763
8	6	-0.57957	1.929594	-1.669788
9	6	-1.450613	1.064777	-1.16516
10	6	-1.266191	0.249417	0.04929
11	6	2.201877	-1.227041	-0.658068
12	8	3.205979	-1.360918	0.345587
13	6	4.108592	-2.41459	0.042237
14	6	-2.50729	-0.61548	0.338815
15	8	-2.729946	-1.517577	-0.752692
16	6	-3.876201	-2.327293	-0.531343
17	9	-1.099706	0.291537	2.493509
18	1	2.722878	1.356731	-0.777814
19	1	-0.009365	-1.432912	0.77005
20	1	1.633469	3.21255	0.633713
21	1	-0.003508	2.556209	2.238303
22	1	1.229163	3.019132	-1.727547
23	1	-0.853382	2.448988	-2.586067
24	1	-2.382407	0.926428	-1.712061
25	1	2.67143	-1.003574	-1.623682
26	1	1.650593	-2.169597	-0.758474
27	1	4.855138	-2.468875	0.839102
28	1	3.579481	-3.371255	-0.005849
29	1	4.621923	-2.219565	-0.904303
30	1	-2.37955	-1.206173	1.254373
31	1	-3.38421	0.031951	0.467682
32	1	-3.745378	-2.940582	0.36538
33	1	-4.000849	-2.989992	-1.391874
34	1	-4.771932	-1.705999	-0.436404
Coordinates (Angstrom) for 0000020101 transition state
Atomic number	Atomic type	X	Y	Z
1	6	1.015448	-1.9556	-1.309791
2	6	-0.35907	-1.875734	-1.58202
3	6	-1.294999	-1.26098	-0.724376
4	6	1.431459	-1.948502	0.301248
5	6	0.353806	-1.876325	1.209517
6	6	-0.883005	-1.280069	0.891861
7	6	1.816873	-0.882262	-0.657996
8	6	1.317898	0.493484	-0.519279
9	6	0.084597	0.854189	-0.196372
10	6	-1.04665	-0.034296	0.098014
11	6	2.343818	1.579479	-0.810828
12	8	3.477352	1.466956	0.053671
13	6	3.225253	1.97636	1.356766
14	6	-2.31764	0.751976	0.46418
15	8	-2.691379	1.599336	-0.62899
16	6	-3.86951	2.337442	-0.33602
17	9	-1.945233	-1.650925	1.715435
18	1	1.567507	-2.664001	-1.922071
19	1	-0.717969	-2.264523	-2.52987
20	1	-2.330156	-1.519706	-0.928839
21	1	2.213276	-2.652094	0.575711
22	1	0.478305	-2.285302	2.205308
23	1	2.874524	-0.898656	-0.929562
24	1	-0.138417	1.919873	-0.154378
25	1	2.706863	1.449541	-1.837206
26	1	1.93008	2.593687	-0.753256
27	1	4.148105	1.89724	1.937921
28	1	2.450409	1.393766	1.863293
29	1	2.935627	3.030537	1.309295
30	1	-2.126079	1.364201	1.354774
31	1	-3.15492	0.078208	0.684697
32	1	-4.711929	1.661523	-0.160511
33	1	-4.102939	2.969244	-1.197152
34	1	-3.712653	2.979484	0.536066
Coordinates (Angstrom) for 1000010002 transition state
Atomic number	Atomic type	X	Y	Z
1	6	-1.509256	0.080819	0.400636
2	6	-0.566396	0.143269	1.448429
3	6	0.79889	0.42831	1.223528
4	6	-0.907416	-0.353404	-1.079527
5	6	0.48601	-0.57335	-1.12198
6	6	1.40205	0.083028	-0.286493
7	6	-1.544635	0.957892	-0.792442
8	6	-0.803515	2.225904	-0.846857
9	6	0.409323	2.450046	-0.351778
10	6	1.304165	1.454071	0.251459
11	6	-2.834648	-0.570642	0.821788
12	8	-3.702438	-0.794561	-0.294525
13	6	-4.915879	-1.415786	0.10544
14	6	2.820945	-0.480717	-0.331727
15	8	2.797868	-1.875108	-0.000434
16	6	4.09624	-2.447497	-0.066827
17	9	2.512742	2.040259	0.647395
18	1	-0.894299	0.035027	2.477646
19	1	1.4607	0.185825	2.049997
20	1	-1.502534	-1.068587	-1.641152
21	1	0.849735	-1.317122	-1.825412
22	1	-2.518962	1.089229	-1.263972
23	1	-1.330478	3.064506	-1.297501
24	1	0.820551	3.452492	-0.432837
25	1	-2.627351	-1.535086	1.302549
26	1	-3.341816	0.084938	1.540543
27	1	-4.71671	-2.394624	0.552161
28	1	-5.456724	-0.780708	0.813625
29	1	-5.538562	-1.557735	-0.781885
30	1	3.23224	-0.348886	-1.340487
31	1	3.484106	0.02677	0.3779
32	1	4.500555	-2.364451	-1.08023
33	1	4.019139	-3.506841	0.192176
34	1	4.767017	-1.96139	0.648096
Coordinates (Angstrom) for 0000100201 transition state
Atomic number	Atomic type	X	Y	Z
1	6	-0.920212	1.557859	1.468914
2	6	-0.119122	0.536235	2.02547
3	6	0.42903	-0.512459	1.267011
4	6	-1.691072	1.183102	0.021626
5	6	-1.50383	-0.119844	-0.409684
6	6	-0.335681	-0.874318	-0.187294
7	6	-0.619245	2.21901	0.170334
8	6	0.683964	2.091876	-0.49636
9	6	1.404276	0.981511	-0.601033
10	6	1.048351	-0.345167	-0.082263
11	6	-2.569604	-0.742861	-1.279542
12	8	-3.095476	-1.925557	-0.675186
13	6	-4.026874	-1.644751	0.36179
14	6	2.132809	-1.390793	-0.413287
15	8	3.346467	-1.049292	0.261747
16	6	4.387495	-1.967571	-0.03878
17	9	1.199975	3.215726	-1.049603
18	1	-1.522534	2.118297	2.177943
19	1	0.137868	0.599487	3.078169
20	1	0.731	-1.379267	1.849572
21	1	-2.705141	1.572514	-0.045343
22	1	-0.446127	-1.942639	-0.367689
23	1	-0.970396	3.247714	0.096283
24	1	2.3598	1.075613	-1.112765
25	1	-2.117934	-1.041057	-2.232715
26	1	-3.382556	-0.048296	-1.52167
27	1	-4.410697	-2.595425	0.741936
28	1	-3.546135	-1.113505	1.188334
29	1	-4.868226	-1.061136	-0.024147
30	1	2.302671	-1.414978	-1.497459
31	1	1.822508	-2.39397	-0.094084
32	1	5.285993	-1.658866	0.502166
33	1	4.606143	-1.961673	-1.110942
34	1	4.114351	-2.976519	0.284936
Coordinates (Angstrom) for 0001100002 transition state
Atomic number	Atomic type	X	Y	Z
1	6	-0.862682	-1.729316	1.052383
2	6	-1.897692	-0.968349	1.640488
3	6	-2.398921	0.226929	1.131923
4	6	0.283438	-0.793301	0.279582
5	6	0.043798	0.601082	0.191535
6	6	-1.24454	1.15189	0.355382
7	6	-0.557999	-1.806426	-0.399537
8	6	-1.576297	-1.442906	-1.417244
9	6	-2.397719	-0.415904	-1.368571
10	6	-2.461459	0.6089	-0.30606
11	6	1.720886	-1.214426	0.600071
12	8	2.465255	-1.325717	-0.616954
13	6	3.840961	-1.569931	-0.360692
14	6	1.063566	1.494923	-0.468115
15	8	1.92652	2.005345	0.547813
16	6	2.96947	2.792756	-0.008761
17	9	-3.424384	1.585195	-0.58618
18	1	-0.492186	-2.547737	1.662805
19	1	-2.350565	-1.361347	2.545998
20	1	-3.062708	0.778284	1.791465
21	1	-1.272701	2.203372	0.631093
22	1	-0.035166	-2.71181	-0.710366
23	1	-1.639406	-2.109422	-2.27499
24	1	-3.102143	-0.273815	-2.183448
25	1	2.195421	-0.496683	1.279953
26	1	1.73516	-2.191648	1.098191
27	1	4.282054	-0.733083	0.189451
28	1	3.968093	-2.500442	0.200871
29	1	4.357603	-1.666778	-1.319275
30	1	1.638586	0.954411	-1.22693
31	1	0.571524	2.335814	-0.972585
32	1	3.595108	2.186626	-0.671187
33	1	2.557062	3.646411	-0.555234
34	1	3.590653	3.168552	0.808637
Coordinates (Angstrom) for 0000100201 transition state
Atomic number	Atomic type	X	Y	Z
1	6	-0.772707	2.228417	1.043502
2	6	-0.106528	1.464364	2.025945
3	6	0.483436	0.208869	1.767214
4	6	-1.451894	1.343011	-0.222348
5	6	-1.294135	-0.040508	-0.115241
6	6	-0.174167	-0.655865	0.477493
7	6	-0.355107	2.338179	-0.378967
8	6	0.986383	1.945132	-0.830997
9	6	1.668988	0.87404	-0.436782
10	6	1.208599	-0.156559	0.502861
11	6	-2.285485	-0.922947	-0.823698
12	8	-3.327117	-1.243383	0.096231
13	6	-4.30535	-2.084433	-0.497645
14	6	2.274398	-1.252962	0.702009
15	8	2.456246	-1.967633	-0.523629
16	6	3.462076	-2.963235	-0.402925
17	9	1.59163	2.762239	-1.726631
18	1	-1.404031	3.024875	1.42823
19	1	-0.034098	1.870623	3.029829
20	1	0.669705	-0.389678	2.655006
21	1	-2.44707	1.682595	-0.50363
22	1	-0.312231	-1.715283	0.690942
23	1	-0.651895	3.265496	-0.867447
24	1	2.651544	0.739095	-0.883796
25	1	-1.804207	-1.843905	-1.174356
26	1	-2.707381	-0.408611	-1.695606
27	1	-5.076275	-2.296089	0.248112
28	1	-4.773503	-1.585125	-1.351462
29	1	-3.856628	-3.031063	-0.813909
30	1	3.222421	-0.794792	1.012241
31	1	1.968314	-1.96235	1.481552
32	1	4.425267	-2.506919	-0.15512
33	1	3.556043	-3.476231	-1.363771
34	1	3.185278	-3.697682	0.359532
Coordinates (Angstrom) for 0001100002 transition state
Atomic number	Atomic type	X	Y	Z
1	6	0.095601	-1.594849	0.94033
2	6	-1.023083	-1.247006	1.72205
3	6	-2.024448	-0.357166	1.317598
4	6	0.622196	-0.396008	-0.095318
5	6	-0.126863	0.780471	-0.129089
6	6	-1.472553	0.847209	0.30248
7	6	0.084862	-1.73068	-0.544959
8	6	-1.15378	-1.853209	-1.315995
9	6	-2.282422	-1.169871	-1.109965
10	6	-2.510135	-0.161493	-0.072624
11	6	2.152162	-0.209717	-0.120649
12	8	2.843272	-1.452673	0.06964
13	6	4.251962	-1.264742	0.071161
14	6	0.316409	1.921746	-1.020705
15	8	1.383431	2.654556	-0.418368
16	6	0.932865	3.576179	0.56618
17	9	-3.799338	0.378336	-0.146455
18	1	0.869283	-2.147002	1.467132
[truncated: 62,404 more rows]
